# Supplementary material for: Intravenous and intracranial GD2-CAR T cells for H3K27M+ diffuse midline gliomas
Source: Nature. 2024 Nov 13;637(8046):708–15. doi: 10.1038/s41586-024-08171-9 (PMC11735388; doi:10.1038/s41586-024-08171-9)
Supplement: Supplementary file 4 — Source Data Figs. 1–3 and Source Data Extended Data Figs. 1–10 [file 41586_2024_8171_MOESM4_ESM.xlsx]

## Sheet: Swimmer's plot
	1-time from dx to IV	2a-IV to off study	3-off study to death	4-off study to continued alive	5a-IV to continued on study	6-time from enrollment to IV	7a-IV to ICV1	8a-IV to ICV2	9a-IV to ICV3	10a-IV to ICV4	11a-IV to ICV5	12a-IV to ICV6	13a-IV to ICV7	14a-IV to ICV8	15a-IV to ICV9	16a-IV to ICV10	17a-IV to ICV11	18a-IV to ICV12	19a-IV to ICV13	20a-IV to ICV14	21a-IV to ICV15	22a-IV to ICV16	23a-IV to continued on study for arrow symbol	20a-IV to death	21a-IV to re-irradiation
7	-5.09533	27.7167		4.8		-0.95332	2.33399	3.71466	4.63511	6.50888	7.62656	8.54701	10.5523	12.426	14.7272	16.5352	18.6391	20.0197	22.7567	24.0467	25.3667	26.7867			20.9867
10	-5.19395				30.7166	-1.18343	1.41354	3.74753	5.75279	7.65943	9.43458	11.8014	13.3794	16.1078	18.8866	20.0066	21.0066	22.8166	24.3966	26.1666	29.3666		30.7166
6	-7.13346	20.1841	8.91065			-2.00526	1.11769	3.09007	4.56936	5.65417	7.95529	11.2097	16.2064	18.5404										29.0947	13.215
9	-6.44313	17.1269	4.14703			-0.756081	2.33399	3.22156	5.75279	7.56082	9.23734	10.2893	12.3932	13.3794	14.497	15.3846	16.3051							21.2739	10.9467
5	-5.98291	7.92242	3.74753			-1.47929	2.95858	3.87903	4.79947	6.1144														11.67
3	-16.2722	9.30309				-0.723208	3.51742	5.95003	8.02104	8.71137														9.30309
12	-4.63511	3.25444	4.47074			-0.821828	2.36686																	7.72518
4	-14.0368	5.52268	1.05194			-0.723208	2.76134	4.33925																6.57462
1	-10.7495	1.41354	1.44642			-0.788955																		2.85996
8	-5.52268	2.10388	0.591716			-0.920447	1.57791																	2.69559
13	-5.91716	1.3478	1.18343			-1.01907																		2.53123

## Sheet: Waterfall Plot
Patient ID		1	4	3	5	6	7	8	9	10	12	13
%Volume Change in brainstem or spinal cord tumor		37.4	1.4	-27	-21.1616	-91.2707	-15.2045	-56.4695	-51.9548	-98.6645	29.1319	22.2433

## Sheet: CRS_OverTime
Patient ID	No CRS	Grade 1	Grade 2	Grade 3	Grade 4
1	0	4	3	1	3
2	4	4	1	0	0
3	4	2	1	0	0
4	5	1	0	0	0
5	3	1	1	1	0
6	2	1	1	0	0
7	3	1	0	0	0
8	3	1	0	0	0
9	3	1	0	0	0
10	1	1	0	0	0
11	1	1	0	0	0
12	1	1	0	0	0
13	0	1	0	0	0
14	1
15	1
16	1
17	1

## Sheet: ICANS_OverTime
	No ICANS	Grade 1	Grade 2	Grade 3	Grade 4
1	6	3	1	1	0
2	9	0	0	0	0
3	7	0	0	0	0
4	6	0	0	0	0
5	6	0	0	0	0
6	4	0	0	0	0
7	4	0	0	0	0
8	4	0	0	0	0
9	4	0	0	0	0
10	3	0	0	0	0
11	3	0	0	0	0
12	3	0	0	0	0
13	2	0	0	0	0
14	2	0	0	0	0
15	2	0	0	0	0
16	2	0	0	0	0
17	1	0	0	0

## Sheet: TIAN_OverTime
	No TIAN	Grade 1	Grade 2	Grade 3	Grade 4
1	1	1	4	3	2
2	0	4	3	1	1
3	2	2	0	3	0
4	3	0	3	0	0
5	2	2	2	0	0
6	1	3	0	0	0
7	1	2	1	0	0
8	2	1	1	0	0
9	1	1	1	1	0
10	1	1	1	0	0
11	1	1	0	1	0
12	1	1	0	1	0
13	0	2	0	0	0
14	1	1	0	0	0
15	1	1	0	0	0
16	1	1	0	0	0
17	0	1	0	0	0

## Sheet: Volumetric_Data
Days Post 1st CAR infusion	6005-001	5019-1029	6005-003	6005-004	6005-005	6005-006	6005-007	6005-008	6005-009	6005-010	6005-012	6005-013
-5	26000
14	27698
29	31375
50	35725
55	44550
-20		20568
4		10086
18		6530
25		2690
32		1854
47		5424
75		17754
90		17796
104		7962
120		3363
127		4170
-12			22398
7			21113
14			21718
21			19688
28			18573
57			20277
82			21165
106			36153
112			33405
120			26393
-5				2211
13				4231
27				2598
62				2241
83				3358
92				4788
112				4638
146				8613
-7					31680
27					24976
89					25724
117					39617
145					33679
172					34502
214					38334
-7						5808
28						6986
61						7521
137						1770
171						864
200						894
269						939
377						1412
525						877
593						507
-5							41948
27							37729
127							37806
140							34508
176							37838
231							36437
259							35570
315							39130
350							37333
405							66070
475							44378
530							47600
622							62726
635							58414
719							43840
754							42086
798							46840
841							52850
-22								35559
28								15479
63								26870
-1									16191
27									16744
97									11544
128									12152
207									7779
276									7832
309									13235
341									15798
405									18673
435									19317
466									22981
495									25086
521									14182
-5										41182
29										9928
69										1743
142										2982
202										1035
246										835
315										550
386										747
435										708
536										603
600										882
669										891
694										667
724										759
771										867
823										861
-5											35305
28											45590
99											70728
-5												27370
25												33458

## Sheet: qPCR
		CCT6005-001			CCT5019-p1029			CCT6005-003			CCT6005-004			CCT6005-005			CCT6005-006			CCT6005-007			CCT6005-008			CCT6005-009			CCT6005-010			CCT6005-012			CCT6005-013
D-44 IV														0.0001	0.0001	0.0001
D-29 IV					0.0001	0.0001	0.0001
D-18 IV		0.0001	0.0001	0.0001
D-8 IV																	0.0001	0.0001	0.0001
D-7 IV																										0.0001	0.0001	0.0001
D-5 IV																				0.0001	0.0001	0.0001	0.0001	0.0001	0.0001
D-4 IV																																0.0001	0.0001	0.0001
D0 IV								0.0001	0.0001	0.0001	0.0001	0.0001	0.0001	0.0001	0.0001	0.0001	0.0001	0.0001	0.0001				0.0001	0.0001	0.0001	0.0001	0.0001	0.0001	0.0001	0.0001	0.0001	0.0001	0.0001	0.984742
D2 IV											3.55867	0	0										0.0001	0.0001	3.81141
D3 IV														52.0959	46.6291	68.9147													57.994	93.0186	72.5102	5.27595	14.0573	7.06845	15.0633	12.6528	0.0001
D4 IV																										47.9184	38.0342	50.8208
D5 IV														837.063	791.044	909.588
D6 IV											381.961	397.488	337.294
D7 IV		1949.12	2124.01	2183.97	8794.16	8738.42	8186.62	2163.81	2324.1	2386.73	507.785	473.064	479.632	7380.73	8297.18	7389.46	3680.89	3690.82	3604.01	3401.46	3607.77	3823.78	1899.63	1686.23	1898.11				17300.7	17218.7	18971.2	1157.12	1131.03	1238.82
D8 IV																										23029.4	25134.4	24510.1
D9 IV											70.4978	53.5293	85.05										19413.7	21002	21723				24964.8	25501.1	23420.6
D10 IV														15257.4	14143.1	15621.4	14575.5	15142.9	15091.7													522.671	635.62	671.911
D11 IV																										33491.4	31817.7	33781.1
D13 IV								6055.45	6249.7	6828.29	0.0001	3.12143	2.09617
D14 IV		17673.1	16472	16699.9	4581.87	5358.65	5231.71				0.0001	0.0001	0.0001	3874.56	4218.92	3687.41	8914.61	8754.67	8486.06	4087.56	3984.46	4095.61	13051.8	13518.4	13918.7	34837.8	33005.2	33003.1	8128.58	7550.72	7885.78	2080.76	2074.5	2193.37	2303.83	2269.26	2478.89
D15 IV											0.0001	0.0001	0.0001							515.654	408.859	441.062
D16 IV								2885.26	2725.54	2745.66													18140.6	18537.9	19506.5
D17 IV														6839.07	7082.07	7249.48	1998.17	1982.42	2125.18										3633.78	3636.7	3692.14	1619.26	1755.05	1648.42
D18 IV					5251.23	4866.99	4946.1																			26090.3	24853.9	25231.6
D19 IV																																			57.0638	44.8804	53.7819
D20 IV								3257.78	3204.1	3359.02	0.0001	0.0001	0.0001
D21 IV		3546.86	3725.83	3633.39	9159.12	9551.48	9609.79							6639.63	6370.42	7522.32	4131.73	4099.74	4274.26	2066.53	2258.4	2260.59	7022.27	7156.36	7520.94	15094.7	15715.5	15246.2	4088.21	4042.01	4320.35	849.143	773.694	729.223
D22 IV								3655.99	3077.51	3200.02
D23 IV																				3768.99	3715.88	3650.02	8022.64	8255.65	8523.63
D24 IV																	3875.9	3579.7	3671.32										6892.31	6780.65	7168.63	1098.8	1254.77	1108.88	390.624	350.213	372.39
D25 IV						5037.41	5140.01																			12825.8	12612.6	12427.3
D26 IV																																			1598.87	1535.42	1576.94
D27 IV											0.0001	0.0001	0.0001
D28 IV		11503.1	12208.1	12802.3	11046.8	9647.23	9901.51	2517.43	2212.19	2347.07				3390.54	3335.53	3054.15	3261.68	3267.86	3587.89	3021.78	2852.52	3011.47	11430	11099.3	10968.6	23823.4	24271.3	24168.3	11317.6	11391.3	11290.2	1044.96	1134.45	1298.02
D51 IV		7628.84	7794.56	7949.68
D58 IV								318.596	241.47	276.816
D36 IV																																640.092	538.109	569.545
D61 IV														217.603	182.055	294.577
D63 IV					1300.85	1266.2	1251.26
D79 IV		8220.59	7391.49	7647.42
D84 IV								6.78622	6.09216	13.3687
D0 ICV1					52.4382	78.716	42.4646	1.62909	3.3023	3.24968	0.0001	0.0001	0.0001	456.417	439.136	364.956	1633.97	1876.57	1783.58	585.199	620.703	726.604	2159.24	2332.85	2307.8	5544.41	5760.16	5966.99	5814.86	5923.98	5464.73
D2 ICV1											0.0001	0.0001	0.0001																5566.68	5618.05	5712.19
D3 ICV1																	1527.33	1573.93	1434.97				2136.26	1982.93	2287.98
D4 ICV1					7.21173	7.14349	9.4159	2.41114	3.67988	1.75917				976.08	921.179	905.938
D5 ICV1																				228.28	194.67	205.351				678.375	566.996	687.684
D7 ICV1								6.97385	1.86165	2.52402				263.436	251.386	276.483	1201.99	946.512	1065.88	282.899	285.951	342.602	2228.6	2253.17	2292.92	1192.46	1357.08	1338.96	6058.15	5481.72	5203.71	11.6966	15.145	12.2098
D10 ICV1											0.0001	0.0001	0.0001				233.98	226.846	171.841				843.072	1099.5	942.839
D11 ICV1														604.31	628.807	689.066				425.24	384.943	384.704
D12 ICV1					638.351	566.512	637.87
D14 ICV1								2.49581	4.22904	5.67426				545.208	492.791	570.16	84.7344	71.1276	67.601	123.818	84.1047	112.398	592.245	553.508	541.802	259.549	274.236	276.818	2429.41	2470.72	2333.45
D15 ICV1											0.0001	0.0001	0.0001
D19 ICV1					765.374	725.313	741.971
D20 ICV1																										322.8	362.847	309.391
D21 ICV1														173.957	143.543	149.924				146.975	166.798	111.435							1259.6	1288.3	1197.75
D22 ICV1											0.0001	0.0001	0.0001
D26 ICV1																				414.211	407.268	405.932
D28 ICV1					212.466	253	234.252																						2781.08	2255.53	2223.17
D30 ICV1											0.0001	0.0001	0.0001
D32 ICV1								0.0001	4.53843	11.2628
D49 ICV1								0.0001	0.0001	4.05085
D0 ICV2								0.0001	2.52985	4.76684	0.0001	0.0001	0.0001	918.301	855.401	816.639	1.90624	7.94081	8.64626	354.97	355.751	326.641				147.702	224.869	190.916
D2 ICV2											0.0001	0.0001	0.0001
D3 ICV2								0.0001	4.8045	2.55222							7.36973	6.13249	4.12115
D4 ICV2														304.428	383.31	362.683				128.873	138.979	141.797				118.356	130.344	127.141	3569.13	3141.59	3172.7
D7 ICV2								0.0001	0.0001	0.0001	0.0001	0.0001	0.0001	770.406	765.168	716.861	2.09076	8.25345	7.70087	203.874	229.795	235.145				38.1765	22.2139	23.2105	2686.67	2812.18	2708.8
D10 ICV2								5.48442	0.0001	2.5573	0.0001	0.0001	0.0001				9.25133	4.26263	7.86991
D11 ICV2														292.696	295.204	317.437
D14 ICV2								0	2.19598	4.39545	0.0001	0.0001	0.0001	452.386	532.351	528.782				255.378	319.538	305.417				24.3291	25.849	11.5403	3193.06	3325.32	3699.43
D15 ICV2																	0.0001	5.92001	7.49781
D17 ICV2								2.16655	2.48115	0.0001
D20 ICV2																										55.8215	50.8758	54.1273
D21 ICV2														355.87	335.808	390.829				234.286	222.024	185.285
D24 ICV2								0.0001	0.0001	0.0001
D28 ICV2											0.0001	0.0001	0.0001													57.3756	63.9821	34.3612	1282.28	1117.28	1148.29
D0 ICV3								2.27164	2.62487	1.45335				0.0001	0.0001	0.0001	9.56845	0.0001	19.28	160.041	191.373	176.216				42.9244	41.8935	36.1743
D3 ICV3								0.0001	2.92939	0.0001				554.667	478.652	579.944				175.222	143.811	139.447
D5 ICV3																	4.32733	0.0001	3.40577
D7 ICV3								0.0001	0.0001	0.0001				817.3	734.463	843.927	3.53595	0.0001	4.25556	111.71	100.041	163.084
D10 ICV3								0.0001	3.8302	2.70965				665.414	742.841	610.758				81.9919	48.2501	58.693
D13 ICV3																	4.00029	3.28105	2.35187
D14 ICV3								2.30841	2.36555	5.40805				440.458	409.565	419.73				193.552	159.725	220.629
D21 ICV3														465.741	606.427	523.191													347.241	306.31	334.449
D26 ICV3														288.114	308.469	294.774
D28 ICV3																				58.2035	64.772	74.0439							321.195	302.247	342.745
D0 ICV4								2.48738	2.74635	2.2054				404.01	516.414	456.178	4.03609	6.30272	2.3758	39.7289	57.3282	40.2615				7.11783	5.41841	0.0001	144.543	155.12	150.341
D3 ICV4														330.887	333.446	307.969	4.46022	0.0001	2.31781	13.6269	19.7755	22.3097
D6 ICV4																	2.85931	0.0001	1.80854										109.866	109.7	143.348
D7 ICV4								0.0001	0.0001	0.0001				424.569	421.543	476.504	2.1812	0.0001	0.0001
D14 ICV4								0.9699	0.0001	0.0001				439.839	389.046	427.831	5.39043	5.70699	0.0001	143.747	160.057	147.015				4.13967	9.90842	5.52554
D21 ICV4														256.105	222.236	262.015				17.5215	23.2424	36.1973
D28 ICV4																				26.0311	27.6928	25.1208				1.69226	0.0001	1.62851	45.3018	28.8559	44.1046
D30 ICV4														159.001	165.991	187.2
D0 ICV5																				58.784	91.212	73.9811				5.00873	0.0001	4.1857
D6 ICV5																	2.85931	0.0001	1.80854	115.279	117.946	89.3237
D7 ICV5																										7.26054	7.72488	10.026
D14 ICV5																	5.39043	5.70699	0
D20 ICV5																				31.8241	38.749	36.2046				5.6015	7.34186	5.74173
D28 ICV5																													14.7396	12.8393	4.79547
D0 ICV6																	0.0001	0.0001	0.0001	92.5513	65.0557	51.8622
D1 ICV6																	0.0001	0.0001	0.0001
D6 ICV6																				44.1643	45.6339	40.555
D13 ICV6																	0.0001	0.0001	0.0001	65.3348	64.436	67.4227
D14 ICV6																										2.07878	4.02618	0.0001
D21 ICV6																				10.0329	9.04611	5.43447
D28 ICV6																				10.9626	5.65031	8.63505							4.61259	1.81314	1.95036
D0 ICV7																													0.672025	2.69312	0.838341
D3 ICV7																				3.60416	4.03853	4.0899
D7 ICV7																	2.1812	0.0001	0.0001										8.0774	1.01712	3.6407
D14 ICV7																													3.03786	2.72318	6.18353
D15 ICV7																	0.0001	0.0001	0.0001
D22 ICV7																				0.0001	0.0001	0.738954							1.51597	0.0001	1.35306
D28 ICV7																													2.91954	0.0001	1.28173
D0 ICV8																				0.0001	2.73894	0.0001							0.189931	1.41028	4.61902
D2 ICV8																				2.54697	0.0001	3.36842
D3 ICV8																	0.0001	1.62907	1.57575										6.46217	1.55852	3.26085
D6 ICV8																				4.45011	0.836873	0
D7 ICV8																	3.06326	3.02928	0.0001										5.01132	2.95151	8.29046
D21 ICV8																				0.0001	0.0001	1.03469
D28 ICV8																				0.0001	0.0001	1.08491
D0 ICV9																				0.0001	1.20862	0.0001
D2 ICV9																				0.0001	0.0001	1.18896
D4 ICV9																										0	1.8586	0	3.96815	0.0001	2.94921
D7 ICV9																				1.13055	5.82467	6.30995
D13 ICV9																				2.69902	0.0001	0.0001
D14 ICV9																										0	0	2.38529
D28 ICV9																				0.0001	0.0001	0.0001
D0 ICV10																				1.30092	0.0001	0.0001				3.04373	2.77958	2.80365
D7 ICV10																				0.0001	1.21867	1.05127				3.20964	7.5875	5.19328
D14 ICV10																				1.08153	0.0001	0.0001
D21 ICV10																				0.0001	0.0001	0.0001				0	0	1.41602
D28 ICV10																				1.53688	1.61384	0.0001
D0 ICV11																										0	5.16765	1.35038
D2 ICV11																				0.0001	1.3018	1.53165
D7 ICV11																										1.93135	0	0
D14 ICV11																				0.0001	0.0001	0.0001				0	0	0.922736
D21 ICV11																										3.35762	0.466332	0
D28 ICV11																				0.0001	0.0001	0.0001				1.37998	0	4.74815
D0 ICV12																				0.0001	0.396427	1.27414
D28 ICV12																				0.0001	0.0001	0.0001

## Sheet: ddPCR
Sample.description.1	Sample.description.2	Sample.description.3	Sample.description.4	Target	Conc.copies.¬µL.	DyeName.s.	Copies.20¬µLWell	Date	PatientID	CSF_SampleVolume_ml	InfusionGroup	Copies_per_ml_CSF
Sample1	5019-p1036_CSF_Baseline_201202	Baseline	1	MUT_H3F3A	2.87625	FAM	57.525	2020-12-02	5019-p1036	2	Inf_1	1.43813
Sample1	5019-p1036_CSF_Baseline_201202	Baseline	1	WT_H3F3A	95.1071	HEX	1902.14	2020-12-02	5019-p1036	2	Inf_1	47.5535
Sample1	5019-p1036_CSF_Baseline_201202	Baseline	1	MUT_H3F3A	3.29099	FAM	65.8199	2020-12-02	5019-p1036	2	Inf_1	1.6455
Sample1	5019-p1036_CSF_Baseline_201202	Baseline	1	WT_H3F3A	100.282	HEX	2005.64	2020-12-02	5019-p1036	2	Inf_1	50.1411
Sample1	5019-p1036_CSF_Baseline_201202	Baseline	1	MUT_H3F3A	2.68997	FAM	53.7995	2020-12-02	5019-p1036	2	Inf_1	1.34499
Sample1	5019-p1036_CSF_Baseline_201202	Baseline	1	WT_H3F3A	95.5822	HEX	1911.64	2020-12-02	5019-p1036	2	Inf_1	47.7911
Sample1	5019-p1036_CSF_Baseline_201202	Baseline	1	MUT_H3F3A	2.95851	FAM	59.1702	2020-12-02	5019-p1036	2	Inf_1	1.47925
Sample1	5019-p1036_CSF_Baseline_201202	Baseline	1	WT_H3F3A	99.452	HEX	1989.04	2020-12-02	5019-p1036	2	Inf_1	49.726
Sample2	5019-p1036_CSF_D7_210122	D7	1	MUT_H3F3A	106.144	FAM	2122.88	2021-01-22	5019-p1036	2	Inf_1	53.0721
Sample2	5019-p1036_CSF_D7_210122	D7	1	WT_H3F3A	852.736	HEX	17054.7	2021-01-22	5019-p1036	2	Inf_1	426.368
Sample2	5019-p1036_CSF_D7_210122	D7	1	MUT_H3F3A	111.288	FAM	2225.76	2021-01-22	5019-p1036	2	Inf_1	55.644
Sample2	5019-p1036_CSF_D7_210122	D7	1	WT_H3F3A	863.216	HEX	17264.3	2021-01-22	5019-p1036	2	Inf_1	431.608
Sample2	5019-p1036_CSF_D7_210122	D7	1	MUT_H3F3A	108.218	FAM	2164.35	2021-01-22	5019-p1036	2	Inf_1	54.1088
Sample2	5019-p1036_CSF_D7_210122	D7	1	WT_H3F3A	854.681	HEX	17093.6	2021-01-22	5019-p1036	2	Inf_1	427.34
Sample2	5019-p1036_CSF_D7_210122	D7	1	MUT_H3F3A	111.739	FAM	2234.79	2021-01-22	5019-p1036	2	Inf_1	55.8697
Sample2	5019-p1036_CSF_D7_210122	D7	1	WT_H3F3A	850.828	HEX	17016.6	2021-01-22	5019-p1036	2	Inf_1	425.414
Sample4	5019-p1036_CSF_D28_210212	D28	1	MUT_H3F3A	82.1231	FAM	1642.46	2021-02-12	5019-p1036	2	Inf_1	41.0615
Sample4	5019-p1036_CSF_D28_210212	D28	1	WT_H3F3A	585.997	HEX	11719.9	2021-02-12	5019-p1036	2	Inf_1	292.998
Sample4	5019-p1036_CSF_D28_210212	D28	1	MUT_H3F3A	80.1672	FAM	1603.34	2021-02-12	5019-p1036	2	Inf_1	40.0836
Sample4	5019-p1036_CSF_D28_210212	D28	1	WT_H3F3A	591.313	HEX	11826.3	2021-02-12	5019-p1036	2	Inf_1	295.656
Sample4	5019-p1036_CSF_D28_210212	D28	1	MUT_H3F3A	81.4689	FAM	1629.38	2021-02-12	5019-p1036	2	Inf_1	40.7345
Sample4	5019-p1036_CSF_D28_210212	D28	1	WT_H3F3A	569.215	HEX	11384.3	2021-02-12	5019-p1036	2	Inf_1	284.608
Sample4	5019-p1036_CSF_D28_210212	D28	1	MUT_H3F3A	73.9278	FAM	1478.56	2021-02-12	5019-p1036	2	Inf_1	36.9639
Sample4	5019-p1036_CSF_D28_210212	D28	1	WT_H3F3A	566.885	HEX	11337.7	2021-02-12	5019-p1036	2	Inf_1	283.442
Sample13	5019-p1036_CSF_D0_210415	D0	2	MUT_H3F3A	0.501658	FAM	10.0332	2021-04-15	5019-p1036	2	Inf_2	0.250829
Sample13	5019-p1036_CSF_D0_210415	D0	2	WT_H3F3A	80.4876	HEX	1609.75	2021-04-15	5019-p1036	2	Inf_2	40.2438
Sample13	5019-p1036_CSF_D0_210415	D0	2	2211	0.538581	FAM	10.7716	2021-04-15	5019-p1036	2	Inf_2	0.269291
Sample13	5019-p1036_CSF_D0_210415	D0	2	4231	77.5242	HEX	1550.48	2021-04-15	5019-p1036	2	Inf_2	38.7621
Sample13	5019-p1036_CSF_D0_210415	D0	2	2598			6.94356	2021-04-15	5019-p1036	2	Inf_2	0.173589
Sample13	5019-p1036_CSF_D0_210415	D0	2	2241			1550.74	2021-04-15	5019-p1036	2	Inf_2	38.7686
Sample13	5019-p1036_CSF_D0_210415	D0	2	3358		0.621868	12.4374	2021-04-15	5019-p1036	2	Inf_2	0.310934
Sample13	5019-p1036_CSF_D0_210415	D0	2	4788			1639.06	2021-04-15	5019-p1036	2	Inf_2	40.9764
Sample14	5019-p1036_CSF_D7_210422	D7	2	4638	0.168521	FAM	3.37041	2021-04-22	5019-p1036	2	Inf_2	0.0842603
Sample14	5019-p1036_CSF_D7_210422	D7	2	8613	1112.91	HEX	22258.1	2021-04-22	5019-p1036	2	Inf_2	556.453
Sample14	5019-p1036_CSF_D7_210422	D7	2	MUT_H3F3A	0.497486	FAM	9.94971	2021-04-22	5019-p1036	2	Inf_2	0.248743
Sample14	5019-p1036_CSF_D7_210422	D7	2	WT_H3F3A	1079.68	HEX	21593.5	2021-04-22	5019-p1036	2	Inf_2	539.838
Sample14	5019-p1036_CSF_D7_210422	D7	2	MUT_H3F3A	0.0597876	FAM	1.19575	2021-04-22	5019-p1036	2	Inf_2	0.0298938
Sample14	5019-p1036_CSF_D7_210422	D7	2	WT_H3F3A	1104.93	HEX	22098.6	2021-04-22	5019-p1036	2	Inf_2	552.465
Sample14	5019-p1036_CSF_D7_210422	D7	2	MUT_H3F3A	0.290379	FAM	5.80758	2021-04-22	5019-p1036	2	Inf_2	0.14519
Sample14	5019-p1036_CSF_D7_210422	D7	2	WT_H3F3A	1090.25	HEX	21804.9	2021-04-22	5019-p1036	2	Inf_2	545.124
Sample17	5019-p1036_CSF_D0_210513	D0	3	MUT_H3F3A	0	FAM	0	2021-05-13	5019-p1036	2	Inf_3	0
Sample17	5019-p1036_CSF_D0_210513	D0	3	WT_H3F3A	51.1758	HEX	1023.52	2021-05-13	5019-p1036	2	Inf_3	25.5879
Sample17	5019-p1036_CSF_D0_210513	D0	3	MUT_H3F3A	0	FAM	0	2021-05-13	5019-p1036	2	Inf_3	0
Sample17	5019-p1036_CSF_D0_210513	D0	3	WT_H3F3A	56.0259	HEX	1120.52	2021-05-13	5019-p1036	2	Inf_3	28.0129
Sample17	5019-p1036_CSF_D0_210513	D0	3	MUT_H3F3A	0	FAM	0	2021-05-13	5019-p1036	2	Inf_3	0
Sample17	5019-p1036_CSF_D0_210513	D0	3	WT_H3F3A	51.8928	HEX	1037.86	2021-05-13	5019-p1036	2	Inf_3	25.9464
Sample17	5019-p1036_CSF_D0_210513	D0	3	MUT_H3F3A	0.0579985	FAM	1.15997	2021-05-13	5019-p1036	2	Inf_3	0.0289993
Sample17	5019-p1036_CSF_D0_210513	D0	3	WT_H3F3A	55.0913	HEX	1101.83	2021-05-13	5019-p1036	2	Inf_3	27.5456
Sample1	5019-p1036_CSF_D7_210520	D7	3	MUT_H3F3A	0.0509416	FAM	1.01883	2021-05-20	5019-p1036	2	Inf_3	0.254708
Sample1	5019-p1036_CSF_D7_210520	D7	3	WT_H3F3A	2601.64	HEX	52032.9	2021-05-20	5019-p1036	2	Inf_3	13008.2
Sample1	5019-p1036_CSF_D7_210520	D7	3	MUT_H3F3A	0.0509592	FAM	1.01918	2021-05-20	5019-p1036	2	Inf_3	0.254796
Sample1	5019-p1036_CSF_D7_210520	D7	3	WT_H3F3A	2611.04	HEX	52220.8	2021-05-20	5019-p1036	2	Inf_3	13055.2
Sample1	5019-p1036_CSF_D7_210520	D7	3	MUT_H3F3A	0.0524941	FAM	1.04988	2021-05-20	5019-p1036	2	Inf_3	0.26247
Sample1	5019-p1036_CSF_D7_210520	D7	3	WT_H3F3A	2590.76	HEX	51815.2	2021-05-20	5019-p1036	2	Inf_3	12953.8
Sample1	5019-p1036_CSF_D7_210520	D7	3	MUT_H3F3A	0	FAM	0	2021-05-20	5019-p1036	2	Inf_3	0
Sample1	5019-p1036_CSF_D7_210520	D7	3	WT_H3F3A	2617.58	HEX	52351.6	2021-05-20	5019-p1036	2	Inf_3	13087.9
Sample21	5019-p1036_CSF_D14_210527	D14	3	MUT_H3F3A	0	FAM	0	2021-05-27	5019-p1036	2	Inf_3	0
Sample21	5019-p1036_CSF_D14_210527	D14	3	WT_H3F3A	2935.25	HEX	58704.9	2021-05-27	5019-p1036	2	Inf_3	1467.62
Sample21	5019-p1036_CSF_D14_210527	D14	3	MUT_H3F3A	0	FAM	0	2021-05-27	5019-p1036	2	Inf_3	0
Sample21	5019-p1036_CSF_D14_210527	D14	3	WT_H3F3A	3497.66	HEX	69953.2	2021-05-27	5019-p1036	2	Inf_3	1748.83
Sample21	5019-p1036_CSF_D14_210527	D14	3	MUT_H3F3A	0	FAM	0	2021-05-27	5019-p1036	2	Inf_3	0
Sample21	5019-p1036_CSF_D14_210527	D14	3	WT_H3F3A	3474.73	HEX	69494.6	2021-05-27	5019-p1036	2	Inf_3	1737.37
Sample21	5019-p1036_CSF_D14_210527	D14	3	MUT_H3F3A	0	FAM	0	2021-05-27	5019-p1036	2	Inf_3	0
Sample21	5019-p1036_CSF_D14_210527	D14	3	WT_H3F3A	3374.51	HEX	67490.2	2021-05-27	5019-p1036	2	Inf_3	1687.25
Sample3	5019-p1036_CSF_D7_210617	D7	4	MUT_H3F3A	0	FAM	0	2021-06-17	5019-p1036	2	Inf_4	0
Sample3	5019-p1036_CSF_D7_210617	D7	4	WT_H3F3A	2292.6	HEX	45851.9	2021-06-17	5019-p1036	2	Inf_4	1146.3
Sample3	5019-p1036_CSF_D7_210617	D7	4	MUT_H3F3A	0	FAM	0	2021-06-17	5019-p1036	2	Inf_4	0
Sample3	5019-p1036_CSF_D7_210617	D7	4	WT_H3F3A	2334.69	HEX	46693.8	2021-06-17	5019-p1036	2	Inf_4	1167.34
Sample3	5019-p1036_CSF_D7_210617	D7	4	MUT_H3F3A	0	FAM	0	2021-06-17	5019-p1036	2	Inf_4	0
Sample3	5019-p1036_CSF_D7_210617	D7	4	WT_H3F3A	2331.73	HEX	46634.7	2021-06-17	5019-p1036	2	Inf_4	1165.87
Sample3	5019-p1036_CSF_D7_210617	D7	4	MUT_H3F3A	0	FAM	0	2021-06-17	5019-p1036	2	Inf_4	0
Sample3	5019-p1036_CSF_D7_210617	D7	4	WT_H3F3A	2270.53	HEX	45410.6	2021-06-17	5019-p1036	2	Inf_4	1135.27
Sample4	5019-p1036_CSF_D13_210623	D13	4	MUT_H3F3A	0.396051	FAM	7.92103	2021-06-23	5019-p1036	2	Inf_4	0.198026
Sample4	5019-p1036_CSF_D13_210623	D13	4	WT_H3F3A	630.201	HEX	12604	2021-06-23	5019-p1036	2	Inf_4	315.1
Sample4	5019-p1036_CSF_D13_210623	D13	4	MUT_H3F3A	0.276563	FAM	5.53126	2021-06-23	5019-p1036	2	Inf_4	0.138281
Sample4	5019-p1036_CSF_D13_210623	D13	4	WT_H3F3A	660.156	HEX	13203.1	2021-06-23	5019-p1036	2	Inf_4	330.078
Sample4	5019-p1036_CSF_D13_210623	D13	4	MUT_H3F3A	0.219153	FAM	4.38307	2021-06-23	5019-p1036	2	Inf_4	0.109577
Sample4	5019-p1036_CSF_D13_210623	D13	4	WT_H3F3A	642.699	HEX	12854	2021-06-23	5019-p1036	2	Inf_4	321.349
Sample4	5019-p1036_CSF_D13_210623	D13	4	MUT_H3F3A	0.452445	FAM	9.0489	2021-06-23	5019-p1036	2	Inf_4	0.226223
Sample4	5019-p1036_CSF_D13_210623	D13	4	WT_H3F3A	629.743	HEX	12594.9	2021-06-23	5019-p1036	2	Inf_4	314.872
Sample11	5019-p1036_CSF_D2_210722	D2	5	MUT_H3F3A	2.8146	FAM	56.2919	2021-07-22	5019-p1036	2	Inf_5	1.4073
Sample11	5019-p1036_CSF_D2_210722	D2	5	WT_H3F3A	1646.41	HEX	32928.2	2021-07-22	5019-p1036	2	Inf_5	823.204
Sample11	5019-p1036_CSF_D2_210722	D2	5	MUT_H3F3A	3.70117	FAM	74.0233	2021-07-22	5019-p1036	2	Inf_5	1.85058
Sample11	5019-p1036_CSF_D2_210722	D2	5	WT_H3F3A	1641.13	HEX	32822.5	2021-07-22	5019-p1036	2	Inf_5	820.563
Sample11	5019-p1036_CSF_D2_210722	D2	5	MUT_H3F3A	3.72929	FAM	74.5857	2021-07-22	5019-p1036	2	Inf_5	1.86464
Sample11	5019-p1036_CSF_D2_210722	D2	5	WT_H3F3A	1581.51	HEX	31630.3	2021-07-22	5019-p1036	2	Inf_5	790.757
Sample11	5019-p1036_CSF_D2_210722	D2	5	MUT_H3F3A	3.23289	FAM	64.6578	2021-07-22	5019-p1036	2	Inf_5	1.61645
Sample11	5019-p1036_CSF_D2_210722	D2	5	WT_H3F3A	1591.97	HEX	31839.4	2021-07-22	5019-p1036	2	Inf_5	795.985
Sample20	5019-p1036_CSF_M2_210909	M2	5	MUT_H3F3A	188.61	FAM	3772.21	2021-09-09	5019-p1036	2	Inf_5	94.3052
Sample20	5019-p1036_CSF_M2_210909	M2	5	WT_H3F3A	2629.2	HEX	52583.9	2021-09-09	5019-p1036	2	Inf_5	1314.6
Sample20	5019-p1036_CSF_M2_210909	M2	5	MUT_H3F3A	184.099	FAM	3681.98	2021-09-09	5019-p1036	2	Inf_5	92.0494
Sample20	5019-p1036_CSF_M2_210909	M2	5	WT_H3F3A	2672.99	HEX	53459.7	2021-09-09	5019-p1036	2	Inf_5	1336.49
Sample20	5019-p1036_CSF_M2_210909	M2	5	MUT_H3F3A	182.879	FAM	3657.58	2021-09-09	5019-p1036	2	Inf_5	91.4395
Sample20	5019-p1036_CSF_M2_210909	M2	5	WT_H3F3A	2626.51	HEX	52530.3	2021-09-09	5019-p1036	2	Inf_5	1313.26
Sample20	5019-p1036_CSF_M2_210909	M2	5	MUT_H3F3A	183.792	FAM	3675.83	2021-09-09	5019-p1036	2	Inf_5	91.8959
Sample20	5019-p1036_CSF_M2_210909	M2	5	WT_H3F3A	2597.1	HEX	51942.1	2021-09-09	5019-p1036	2	Inf_5	1298.55
Sample3	5019-p1038_CSF_Baseline_210203	Baseline	1	MUT_H3F3A	0.226081	FAM	4.52163	2021-02-03	5019-p1038	2	Inf_1	0.113041
Sample3	5019-p1038_CSF_Baseline_210203	Baseline	1	WT_H3F3A	24.729	HEX	494.581	2021-02-03	5019-p1038	2	Inf_1	12.3645
Sample3	5019-p1038_CSF_Baseline_210203	Baseline	1	MUT_H3F3A	0.160782	FAM	3.21565	2021-02-03	5019-p1038	2	Inf_1	0.0803911
Sample3	5019-p1038_CSF_Baseline_210203	Baseline	1	WT_H3F3A	26.6664	HEX	533.329	2021-02-03	5019-p1038	2	Inf_1	13.3332
Sample3	5019-p1038_CSF_Baseline_210203	Baseline	1	MUT_H3F3A	0.396013	FAM	7.92027	2021-02-03	5019-p1038	2	Inf_1	0.198007
Sample3	5019-p1038_CSF_Baseline_210203	Baseline	1	WT_H3F3A	24.0577	HEX	481.153	2021-02-03	5019-p1038	2	Inf_1	12.0288
Sample3	5019-p1038_CSF_Baseline_210203	Baseline	1	MUT_H3F3A	0.477339	FAM	9.54678	2021-02-03	5019-p1038	2	Inf_1	0.23867
Sample3	5019-p1038_CSF_Baseline_210203	Baseline	1	WT_H3F3A	24.4554	HEX	489.109	2021-02-03	5019-p1038	2	Inf_1	12.2277
Sample5	5019-p1038_CSF_D2_210214	D2	1	MUT_H3F3A	0	FAM	0	2021-02-14	5019-p1038	2	Inf_1	0
Sample5	5019-p1038_CSF_D2_210214	D2	1	WT_H3F3A	382.305	HEX	7646.09	2021-02-14	5019-p1038	2	Inf_1	191.152
Sample5	5019-p1038_CSF_D2_210214	D2	1	MUT_H3F3A	0.0552347	FAM	1.10469	2021-02-14	5019-p1038	2	Inf_1	0.0276173
Sample5	5019-p1038_CSF_D2_210214	D2	1	WT_H3F3A	386.552	HEX	7731.04	2021-02-14	5019-p1038	2	Inf_1	193.276
Sample5	5019-p1038_CSF_D2_210214	D2	1	MUT_H3F3A	0	FAM	0	2021-02-14	5019-p1038	2	Inf_1	0
Sample5	5019-p1038_CSF_D2_210214	D2	1	WT_H3F3A	386.663	HEX	7733.26	2021-02-14	5019-p1038	2	Inf_1	193.331
Sample5	5019-p1038_CSF_D2_210214	D2	1	MUT_H3F3A	0	FAM	0	2021-02-14	5019-p1038	2	Inf_1	0
Sample5	5019-p1038_CSF_D2_210214	D2	1	WT_H3F3A	387.954	HEX	7759.09	2021-02-14	5019-p1038	2	Inf_1	193.977
Sample7	5019-p1038_CSF_D0_210318	D0	2	MUT_H3F3A	0	FAM	0	2021-03-18	5019-p1038	2	Inf_2	0
Sample7	5019-p1038_CSF_D0_210318	D0	2	WT_H3F3A	19.898	HEX	397.961	2021-03-18	5019-p1038	2	Inf_2	9.94902
Sample7	5019-p1038_CSF_D0_210318	D0	2	MUT_H3F3A	0	FAM	0	2021-03-18	5019-p1038	2	Inf_2	0
Sample7	5019-p1038_CSF_D0_210318	D0	2	WT_H3F3A	20.5123	HEX	410.245	2021-03-18	5019-p1038	2	Inf_2	10.2561
Sample7	5019-p1038_CSF_D0_210318	D0	2	MUT_H3F3A	0	FAM	0	2021-03-18	5019-p1038	2	Inf_2	0
Sample7	5019-p1038_CSF_D0_210318	D0	2	WT_H3F3A	21.7278	HEX	434.556	2021-03-18	5019-p1038	2	Inf_2	10.8639
Sample7	5019-p1038_CSF_D0_210318	D0	2	MUT_H3F3A	0	FAM	0	2021-03-18	5019-p1038	2	Inf_2	0
Sample7	5019-p1038_CSF_D0_210318	D0	2	WT_H3F3A	19.1392	HEX	382.785	2021-03-18	5019-p1038	2	Inf_2	9.56962
Sample8	5019-p1038_CSF_D1_210319	D1	2	MUT_H3F3A	0.610505	FAM	12.2101	2021-03-19	5019-p1038	2	Inf_2	0.305252
Sample8	5019-p1038_CSF_D1_210319	D1	2	WT_H3F3A	779.566	HEX	15591.3	2021-03-19	5019-p1038	2	Inf_2	389.783
Sample8	5019-p1038_CSF_D1_210319	D1	2	MUT_H3F3A	1.00191	FAM	20.0383	2021-03-19	5019-p1038	2	Inf_2	0.500957
Sample8	5019-p1038_CSF_D1_210319	D1	2	WT_H3F3A	792.274	HEX	15845.5	2021-03-19	5019-p1038	2	Inf_2	396.137
Sample8	5019-p1038_CSF_D1_210319	D1	2	MUT_H3F3A	1.22413	FAM	24.4826	2021-03-19	5019-p1038	2	Inf_2	0.612066
Sample8	5019-p1038_CSF_D1_210319	D1	2	WT_H3F3A	787.71	HEX	15754.2	2021-03-19	5019-p1038	2	Inf_2	393.855
Sample8	5019-p1038_CSF_D1_210319	D1	2	MUT_H3F3A	0.994209	FAM	19.8842	2021-03-19	5019-p1038	2	Inf_2	0.497104
Sample8	5019-p1038_CSF_D1_210319	D1	2	WT_H3F3A	795.01	HEX	15900.2	2021-03-19	5019-p1038	2	Inf_2	397.505
Sample10	5019-p1038_CSF_D12_210331	D12	2	MUT_H3F3A	0.602518	FAM	12.0504	2021-03-31	5019-p1038	2	Inf_2	0.301259
Sample10	5019-p1038_CSF_D12_210331	D12	2	WT_H3F3A	48.633	HEX	972.659	2021-03-31	5019-p1038	2	Inf_2	24.3165
Sample10	5019-p1038_CSF_D12_210331	D12	2	MUT_H3F3A	0.284082	FAM	5.68165	2021-03-31	5019-p1038	2	Inf_2	0.142041
Sample10	5019-p1038_CSF_D12_210331	D12	2	WT_H3F3A	47.9454	HEX	958.908	2021-03-31	5019-p1038	2	Inf_2	23.9727
Sample10	5019-p1038_CSF_D12_210331	D12	2	MUT_H3F3A	0.40629	FAM	8.1258	2021-03-31	5019-p1038	2	Inf_2	0.203145
Sample10	5019-p1038_CSF_D12_210331	D12	2	WT_H3F3A	48.4539	HEX	969.079	2021-03-31	5019-p1038	2	Inf_2	24.227
Sample10	5019-p1038_CSF_D12_210331	D12	2	MUT_H3F3A	0.687358	FAM	13.7472	2021-03-31	5019-p1038	2	Inf_2	0.343679
Sample10	5019-p1038_CSF_D12_210331	D12	2	WT_H3F3A	51.2035	HEX	1024.07	2021-03-31	5019-p1038	2	Inf_2	25.6017
Sample18	5019-p1038_CSF_D0_210517	D0	3	MUT_H3F3A	0.842184	FAM	16.8437	2021-05-17	5019-p1038	2	Inf_3	0.421092
Sample18	5019-p1038_CSF_D0_210517	D0	3	WT_H3F3A	34.3524	HEX	687.048	2021-05-17	5019-p1038	2	Inf_3	17.1762
Sample18	5019-p1038_CSF_D0_210517	D0	3	MUT_H3F3A	1.12295	FAM	22.4591	2021-05-17	5019-p1038	2	Inf_3	0.561477
Sample18	5019-p1038_CSF_D0_210517	D0	3	WT_H3F3A	35.807	HEX	716.139	2021-05-17	5019-p1038	2	Inf_3	17.9035
Sample18	5019-p1038_CSF_D0_210517	D0	3	MUT_H3F3A	0.650752	FAM	13.015	2021-05-17	5019-p1038	2	Inf_3	0.325376
Sample18	5019-p1038_CSF_D0_210517	D0	3	WT_H3F3A	35.5442	HEX	710.883	2021-05-17	5019-p1038	2	Inf_3	17.7721
Sample18	5019-p1038_CSF_D0_210517	D0	3	MUT_H3F3A	1.48166	FAM	29.6333	2021-05-17	5019-p1038	2	Inf_3	0.740832
Sample18	5019-p1038_CSF_D0_210517	D0	3	WT_H3F3A	35.3527	HEX	707.054	2021-05-17	5019-p1038	2	Inf_3	17.6763
Sample20	5019-p1038_CSF_D7_210524	D7	3	MUT_H3F3A	3.01177	FAM	60.2353	2021-05-24	5019-p1038	2	Inf_3	1.50588
Sample20	5019-p1038_CSF_D7_210524	D7	3	WT_H3F3A	1267.93	HEX	25358.6	2021-05-24	5019-p1038	2	Inf_3	633.964
Sample20	5019-p1038_CSF_D7_210524	D7	3	MUT_H3F3A	3.68167	FAM	73.6334	2021-05-24	5019-p1038	2	Inf_3	1.84083
Sample20	5019-p1038_CSF_D7_210524	D7	3	WT_H3F3A	1260.95	HEX	25219.1	2021-05-24	5019-p1038	2	Inf_3	630.477
Sample20	5019-p1038_CSF_D7_210524	D7	3	MUT_H3F3A	3.74516	FAM	74.9033	2021-05-24	5019-p1038	2	Inf_3	1.87258
Sample20	5019-p1038_CSF_D7_210524	D7	3	WT_H3F3A	1271.62	HEX	25432.3	2021-05-24	5019-p1038	2	Inf_3	635.808
Sample20	5019-p1038_CSF_D7_210524	D7	3	MUT_H3F3A	3.24192	FAM	64.8385	2021-05-24	5019-p1038	2	Inf_3	1.62096
Sample20	5019-p1038_CSF_D7_210524	D7	3	WT_H3F3A	1252.81	HEX	25056.2	2021-05-24	5019-p1038	2	Inf_3	626.404
Sample5	5019-p1038_CSF_D0_210701	D0	4	MUT_H3F3A	0.699725	FAM	13.9945	2021-07-01	5019-p1038	2	Inf_4	0.349862
Sample5	5019-p1038_CSF_D0_210701	D0	4	WT_H3F3A	22.2437	HEX	444.875	2021-07-01	5019-p1038	2	Inf_4	11.1219
Sample5	5019-p1038_CSF_D0_210701	D0	4	MUT_H3F3A	0.876894	FAM	17.5379	2021-07-01	5019-p1038	2	Inf_4	0.438447
Sample5	5019-p1038_CSF_D0_210701	D0	4	WT_H3F3A	21.4065	HEX	428.13	2021-07-01	5019-p1038	2	Inf_4	10.7033
Sample5	5019-p1038_CSF_D0_210701	D0	4	MUT_H3F3A	0.85518	FAM	17.1036	2021-07-01	5019-p1038	2	Inf_4	0.42759
Sample5	5019-p1038_CSF_D0_210701	D0	4	WT_H3F3A	23.0784	HEX	461.568	2021-07-01	5019-p1038	2	Inf_4	11.5392
Sample5	5019-p1038_CSF_D0_210701	D0	4	MUT_H3F3A	0.508524	FAM	10.1705	2021-07-01	5019-p1038	2	Inf_4	0.254262
Sample5	5019-p1038_CSF_D0_210701	D0	4	WT_H3F3A	19.9397	HEX	398.794	2021-07-01	5019-p1038	2	Inf_4	9.96985
Sample8	5019-p1038_CSF_D7_210708	D7	4	MUT_H3F3A	2.21088	FAM	44.2175	2021-07-08	5019-p1038	2	Inf_4	1.10544
Sample8	5019-p1038_CSF_D7_210708	D7	4	WT_H3F3A	1665.39	HEX	33307.7	2021-07-08	5019-p1038	2	Inf_4	832.693
Sample8	5019-p1038_CSF_D7_210708	D7	4	MUT_H3F3A	2.1958	FAM	43.916	2021-07-08	5019-p1038	2	Inf_4	1.0979
Sample8	5019-p1038_CSF_D7_210708	D7	4	WT_H3F3A	1632.23	HEX	32644.6	2021-07-08	5019-p1038	2	Inf_4	816.115
Sample8	5019-p1038_CSF_D7_210708	D7	4	MUT_H3F3A	2.2823	FAM	45.646	2021-07-08	5019-p1038	2	Inf_4	1.14115
Sample8	5019-p1038_CSF_D7_210708	D7	4	WT_H3F3A	1580.59	HEX	31611.7	2021-07-08	5019-p1038	2	Inf_4	790.293
Sample8	5019-p1038_CSF_D7_210708	D7	4	MUT_H3F3A	1.99542	FAM	39.9084	2021-07-08	5019-p1038	2	Inf_4	0.99771
Sample8	5019-p1038_CSF_D7_210708	D7	4	WT_H3F3A	1641.29	HEX	32825.8	2021-07-08	5019-p1038	2	Inf_4	820.645
Sample14	5019-p1038_CSF_D0_210803	D0	5	MUT_H3F3A	3.59821	FAM	71.9642	2021-08-03	5019-p1038	2	Inf_5	1.7991
Sample14	5019-p1038_CSF_D0_210803	D0	5	WT_H3F3A	74.3244	HEX	1486.49	2021-08-03	5019-p1038	2	Inf_5	37.1622
Sample14	5019-p1038_CSF_D0_210803	D0	5	MUT_H3F3A	2.60224	FAM	52.0447	2021-08-03	5019-p1038	2	Inf_5	1.30112
Sample14	5019-p1038_CSF_D0_210803	D0	5	WT_H3F3A	81.3043	HEX	1626.09	2021-08-03	5019-p1038	2	Inf_5	40.6521
Sample14	5019-p1038_CSF_D0_210803	D0	5	MUT_H3F3A	3.89192	FAM	77.8384	2021-08-03	5019-p1038	2	Inf_5	1.94596
Sample14	5019-p1038_CSF_D0_210803	D0	5	WT_H3F3A	79.2665	HEX	1585.33	2021-08-03	5019-p1038	2	Inf_5	39.6333
Sample14	5019-p1038_CSF_D0_210803	D0	5	MUT_H3F3A	3.2412	FAM	64.8241	2021-08-03	5019-p1038	2	Inf_5	1.6206
Sample14	5019-p1038_CSF_D0_210803	D0	5	WT_H3F3A	77.6931	HEX	1553.86	2021-08-03	5019-p1038	2	Inf_5	38.8466
Sample16	5019-p1038_CSF_D7_210810	D7	5	MUT_H3F3A	2.82687	FAM	56.5375	2021-08-10	5019-p1038	2	Inf_5	1.41344
Sample16	5019-p1038_CSF_D7_210810	D7	5	WT_H3F3A	159.773	HEX	3195.46	2021-08-10	5019-p1038	2	Inf_5	79.8866
Sample16	5019-p1038_CSF_D7_210810	D7	5	MUT_H3F3A	3.44271	FAM	68.8542	2021-08-10	5019-p1038	2	Inf_5	1.72136
Sample16	5019-p1038_CSF_D7_210810	D7	5	WT_H3F3A	160.383	HEX	3207.66	2021-08-10	5019-p1038	2	Inf_5	80.1915
Sample16	5019-p1038_CSF_D7_210810	D7	5	MUT_H3F3A	2.75362	FAM	55.0725	2021-08-10	5019-p1038	2	Inf_5	1.37681
Sample16	5019-p1038_CSF_D7_210810	D7	5	WT_H3F3A	157.765	HEX	3155.29	2021-08-10	5019-p1038	2	Inf_5	78.8824
Sample16	5019-p1038_CSF_D7_210810	D7	5	MUT_H3F3A	2.91142	FAM	58.2284	2021-08-10	5019-p1038	2	Inf_5	1.45571
Sample16	5019-p1038_CSF_D7_210810	D7	5	WT_H3F3A	157.666	HEX	3153.32	2021-08-10	5019-p1038	2	Inf_5	78.833
Sample1	5019-p1038_CSF_D0_211012	D0	6	MUT_H3F3A	2.97715	FAM	59.543	2021-10-12	5019-p1038	2	Inf_6	1.48858
Sample1	5019-p1038_CSF_D0_211012	D0	6	WT_H3F3A	21.2803	HEX	425.607	2021-10-12	5019-p1038	2	Inf_6	10.6402
Sample1	5019-p1038_CSF_D0_211012	D0	6	MUT_H3F3A	2.18184	FAM	43.6368	2021-10-12	5019-p1038	2	Inf_6	1.09092
Sample1	5019-p1038_CSF_D0_211012	D0	6	WT_H3F3A	19.5505	HEX	391.009	2021-10-12	5019-p1038	2	Inf_6	9.77523
Sample1	5019-p1038_CSF_D0_211012	D0	6	MUT_H3F3A	2.1244	FAM	42.488	2021-10-12	5019-p1038	2	Inf_6	1.0622
Sample1	5019-p1038_CSF_D0_211012	D0	6	WT_H3F3A	19.0321	HEX	380.641	2021-10-12	5019-p1038	2	Inf_6	9.51603
Sample1	5019-p1038_CSF_D0_211012	D0	6	MUT_H3F3A	2.31111	FAM	46.2222	2021-10-12	5019-p1038	2	Inf_6	1.15556
Sample1	5019-p1038_CSF_D0_211012	D0	6	WT_H3F3A	18.6173	HEX	372.345	2021-10-12	5019-p1038	2	Inf_6	9.30863
Sample3	5019-p1038_CSF_D3_211015	D3	6	MUT_H3F3A	2.30195	FAM	46.0391	2021-10-15	5019-p1038	2	Inf_6	1.15098
Sample3	5019-p1038_CSF_D3_211015	D3	6	WT_H3F3A	246.987	HEX	4939.74	2021-10-15	5019-p1038	2	Inf_6	123.493
Sample3	5019-p1038_CSF_D3_211015	D3	6	MUT_H3F3A	3.31803	FAM	66.3606	2021-10-15	5019-p1038	2	Inf_6	1.65902
Sample3	5019-p1038_CSF_D3_211015	D3	6	WT_H3F3A	251.166	HEX	5023.31	2021-10-15	5019-p1038	2	Inf_6	125.583
Sample3	5019-p1038_CSF_D3_211015	D3	6	MUT_H3F3A	3.10931	FAM	62.1862	2021-10-15	5019-p1038	2	Inf_6	1.55466
Sample3	5019-p1038_CSF_D3_211015	D3	6	WT_H3F3A	261.961	HEX	5239.23	2021-10-15	5019-p1038	2	Inf_6	130.981
Sample3	5019-p1038_CSF_D3_211015	D3	6	MUT_H3F3A	2.02085	FAM	40.417	2021-10-15	5019-p1038	2	Inf_6	1.01042
Sample3	5019-p1038_CSF_D3_211015	D3	6	WT_H3F3A	253.638	HEX	5072.75	2021-10-15	5019-p1038	2	Inf_6	126.819
Sample5	5019-p1038_CSF_D14_211026	D14	6	MUT_H3F3A	3.0596	FAM	61.192	2021-10-26	5019-p1038	2	Inf_6	1.5298
Sample5	5019-p1038_CSF_D14_211026	D14	6	WT_H3F3A	48.313	HEX	966.259	2021-10-26	5019-p1038	2	Inf_6	24.1565
Sample5	5019-p1038_CSF_D14_211026	D14	6	MUT_H3F3A	2.99651	FAM	59.9303	2021-10-26	5019-p1038	2	Inf_6	1.49826
Sample5	5019-p1038_CSF_D14_211026	D14	6	WT_H3F3A	42.7792	HEX	855.584	2021-10-26	5019-p1038	2	Inf_6	21.3896
Sample5	5019-p1038_CSF_D14_211026	D14	6	MUT_H3F3A	2.75426	FAM	55.0852	2021-10-26	5019-p1038	2	Inf_6	1.37713
Sample5	5019-p1038_CSF_D14_211026	D14	6	WT_H3F3A	41.6504	HEX	833.007	2021-10-26	5019-p1038	2	Inf_6	20.8252
Sample5	5019-p1038_CSF_D14_211026	D14	6	MUT_H3F3A	2.18996	FAM	43.7993	2021-10-26	5019-p1038	2	Inf_6	1.09498
Sample5	5019-p1038_CSF_D14_211026	D14	6	WT_H3F3A	42.3228	HEX	846.456	2021-10-26	5019-p1038	2	Inf_6	21.1614
Sample6	5019-p1041_CSF_Baseline_210305	Baseline	1	MUT_H3F3A	0	FAM	0	2021-03-05	5019-p1041	2	Inf_1	0
Sample6	5019-p1041_CSF_Baseline_210305	Baseline	1	WT_H3F3A	16.8397	HEX	336.795	2021-03-05	5019-p1041	2	Inf_1	8.41987
Sample6	5019-p1041_CSF_Baseline_210305	Baseline	1	MUT_H3F3A	0	FAM	0	2021-03-05	5019-p1041	2	Inf_1	0
Sample6	5019-p1041_CSF_Baseline_210305	Baseline	1	WT_H3F3A	16.2164	HEX	324.328	2021-03-05	5019-p1041	2	Inf_1	8.1082
Sample6	5019-p1041_CSF_Baseline_210305	Baseline	1	MUT_H3F3A	0	FAM	0	2021-03-05	5019-p1041	2	Inf_1	0
Sample6	5019-p1041_CSF_Baseline_210305	Baseline	1	WT_H3F3A	18.0821	HEX	361.642	2021-03-05	5019-p1041	2	Inf_1	9.04105
Sample6	5019-p1041_CSF_Baseline_210305	Baseline	1	MUT_H3F3A	0	FAM	0	2021-03-05	5019-p1041	2	Inf_1	0
Sample6	5019-p1041_CSF_Baseline_210305	Baseline	1	WT_H3F3A	19.0123	HEX	380.245	2021-03-05	5019-p1041	2	Inf_1	9.50613
Sample9	5019-p1041_CSF_D5_210321	D5	1	MUT_H3F3A	0	FAM	0	2021-03-21	5019-p1041	2	Inf_1	0
Sample9	5019-p1041_CSF_D5_210321	D5	1	WT_H3F3A	22.2614	HEX	445.229	2021-03-21	5019-p1041	2	Inf_1	11.1307
Sample9	5019-p1041_CSF_D5_210321	D5	1	MUT_H3F3A	0	FAM	0	2021-03-21	5019-p1041	2	Inf_1	0
Sample9	5019-p1041_CSF_D5_210321	D5	1	WT_H3F3A	21.3443	HEX	426.887	2021-03-21	5019-p1041	2	Inf_1	10.6722
Sample9	5019-p1041_CSF_D5_210321	D5	1	MUT_H3F3A	0	FAM	0	2021-03-21	5019-p1041	2	Inf_1	0
Sample9	5019-p1041_CSF_D5_210321	D5	1	WT_H3F3A	21.6346	HEX	432.691	2021-03-21	5019-p1041	2	Inf_1	10.8173
Sample9	5019-p1041_CSF_D5_210321	D5	1	MUT_H3F3A	0	FAM	0	2021-03-21	5019-p1041	2	Inf_1	0
Sample9	5019-p1041_CSF_D5_210321	D5	1	WT_H3F3A	20.695	HEX	413.9	2021-03-21	5019-p1041	2	Inf_1	10.3475
Sample11	5019-p1041_CSF_D21_210407	D21	1	MUT_H3F3A	0	FAM	0	2021-04-07	5019-p1041	2	Inf_1	0
Sample11	5019-p1041_CSF_D21_210407	D21	1	WT_H3F3A	8.19642	HEX	163.928	2021-04-07	5019-p1041	2	Inf_1	4.09821
Sample11	5019-p1041_CSF_D21_210407	D21	1	MUT_H3F3A	0	FAM	0	2021-04-07	5019-p1041	2	Inf_1	0
Sample11	5019-p1041_CSF_D21_210407	D21	1	WT_H3F3A	8.34249	HEX	166.85	2021-04-07	5019-p1041	2	Inf_1	4.17125
Sample11	5019-p1041_CSF_D21_210407	D21	1	MUT_H3F3A	0	FAM	0	2021-04-07	5019-p1041	2	Inf_1	0
Sample11	5019-p1041_CSF_D21_210407	D21	1	WT_H3F3A	7.68243	HEX	153.648	2021-04-07	5019-p1041	2	Inf_1	3.84121
Sample11	5019-p1041_CSF_D21_210407	D21	1	MUT_H3F3A	0	FAM	0	2021-04-07	5019-p1041	2	Inf_1	0
Sample11	5019-p1041_CSF_D21_210407	D21	1	WT_H3F3A	8.31756	HEX	166.351	2021-04-07	5019-p1041	2	Inf_1	4.15878
Sample22	5019-p1041_CSF_D0_210527	D0	2	MUT_H3F3A	0	FAM	0	2021-05-27	5019-p1041	2	Inf_2	0
Sample22	5019-p1041_CSF_D0_210527	D0	2	WT_H3F3A	25.3323	HEX	506.645	2021-05-27	5019-p1041	2	Inf_2	12.6661
Sample22	5019-p1041_CSF_D0_210527	D0	2	MUT_H3F3A	0	FAM	0	2021-05-27	5019-p1041	2	Inf_2	0
Sample22	5019-p1041_CSF_D0_210527	D0	2	WT_H3F3A	22.4468	HEX	448.935	2021-05-27	5019-p1041	2	Inf_2	11.2234
Sample22	5019-p1041_CSF_D0_210527	D0	2	MUT_H3F3A	0	FAM	0	2021-05-27	5019-p1041	2	Inf_2	0
Sample22	5019-p1041_CSF_D0_210527	D0	2	WT_H3F3A	23.9941	HEX	479.882	2021-05-27	5019-p1041	2	Inf_2	11.9971
Sample22	5019-p1041_CSF_D0_210527	D0	2	MUT_H3F3A	0.055201	FAM	1.10402	2021-05-27	5019-p1041	2	Inf_2	0.0276005
Sample22	5019-p1041_CSF_D0_210527	D0	2	WT_H3F3A	22.965	HEX	459.299	2021-05-27	5019-p1041	2	Inf_2	11.4825
Sample1	5019-p1041_CSF_D1_210528	D1	2	MUT_H3F3A	0	FAM	0	2021-05-28	5019-p1041	2	Inf_2	0
Sample1	5019-p1041_CSF_D1_210528	D1	2	WT_H3F3A	45.0033	HEX	900.065	2021-05-28	5019-p1041	2	Inf_2	22.5016
Sample1	5019-p1041_CSF_D1_210528	D1	2	MUT_H3F3A	0	FAM	0	2021-05-28	5019-p1041	2	Inf_2	0
Sample1	5019-p1041_CSF_D1_210528	D1	2	WT_H3F3A	46.0694	HEX	921.387	2021-05-28	5019-p1041	2	Inf_2	23.0347
Sample1	5019-p1041_CSF_D1_210528	D1	2	MUT_H3F3A	0.0573399	FAM	1.1468	2021-05-28	5019-p1041	2	Inf_2	0.0286699
Sample1	5019-p1041_CSF_D1_210528	D1	2	WT_H3F3A	47.3858	HEX	947.715	2021-05-28	5019-p1041	2	Inf_2	23.6929
Sample1	5019-p1041_CSF_D1_210528	D1	2	MUT_H3F3A	0	FAM	0	2021-05-28	5019-p1041	2	Inf_2	0
Sample1	5019-p1041_CSF_D1_210528	D1	2	WT_H3F3A	47.4188	HEX	948.376	2021-05-28	5019-p1041	2	Inf_2	23.7094
Sample2	5019-p1041_CSF_D14_210609	D14	2	MUT_H3F3A	0	FAM	0	2021-06-09	5019-p1041	2	Inf_2	0
Sample2	5019-p1041_CSF_D14_210609	D14	2	WT_H3F3A	66.3228	HEX	1326.46	2021-06-09	5019-p1041	2	Inf_2	33.1614
Sample2	5019-p1041_CSF_D14_210609	D14	2	MUT_H3F3A	0	FAM	0	2021-06-09	5019-p1041	2	Inf_2	0
Sample2	5019-p1041_CSF_D14_210609	D14	2	WT_H3F3A	66.3286	HEX	1326.57	2021-06-09	5019-p1041	2	Inf_2	33.1643
Sample2	5019-p1041_CSF_D14_210609	D14	2	MUT_H3F3A	0.0574154	FAM	1.14831	2021-06-09	5019-p1041	2	Inf_2	0.0287077
Sample2	5019-p1041_CSF_D14_210609	D14	2	WT_H3F3A	66.0064	HEX	1320.13	2021-06-09	5019-p1041	2	Inf_2	33.0032
Sample2	5019-p1041_CSF_D14_210609	D14	2	MUT_H3F3A	0	FAM	0	2021-06-09	5019-p1041	2	Inf_2	0
Sample2	5019-p1041_CSF_D14_210609	D14	2	WT_H3F3A	66.3887	HEX	1327.77	2021-06-09	5019-p1041	2	Inf_2	33.1943
Sample9	5019-p1041_CSF_D0_210708	D0	3	MUT_H3F3A	0	FAM	0	2021-07-08	5019-p1041	2	Inf_3	0
Sample9	5019-p1041_CSF_D0_210708	D0	3	WT_H3F3A	12.7954	HEX	255.909	2021-07-08	5019-p1041	2	Inf_3	6.39772
Sample9	5019-p1041_CSF_D0_210708	D0	3	MUT_H3F3A	0	FAM	0	2021-07-08	5019-p1041	2	Inf_3	0
Sample9	5019-p1041_CSF_D0_210708	D0	3	WT_H3F3A	13.5737	HEX	271.474	2021-07-08	5019-p1041	2	Inf_3	6.78685
Sample9	5019-p1041_CSF_D0_210708	D0	3	MUT_H3F3A	0	FAM	0	2021-07-08	5019-p1041	2	Inf_3	0
Sample9	5019-p1041_CSF_D0_210708	D0	3	WT_H3F3A	12.8316	HEX	256.632	2021-07-08	5019-p1041	2	Inf_3	6.41581
Sample9	5019-p1041_CSF_D0_210708	D0	3	MUT_H3F3A	0	FAM	0	2021-07-08	5019-p1041	2	Inf_3	0
Sample9	5019-p1041_CSF_D0_210708	D0	3	WT_H3F3A	14.1254	HEX	282.509	2021-07-08	5019-p1041	2	Inf_3	7.06272
Sample10	5019-p1041_CSF_D1_210709	D1	3	MUT_H3F3A	0	FAM	0	2021-07-09	5019-p1041	2	Inf_3	0
Sample10	5019-p1041_CSF_D1_210709	D1	3	WT_H3F3A	316.724	HEX	6334.48	2021-07-09	5019-p1041	2	Inf_3	158.362
Sample10	5019-p1041_CSF_D1_210709	D1	3	MUT_H3F3A	0	FAM	0	2021-07-09	5019-p1041	2	Inf_3	0
Sample10	5019-p1041_CSF_D1_210709	D1	3	WT_H3F3A	316.171	HEX	6323.41	2021-07-09	5019-p1041	2	Inf_3	158.085
Sample10	5019-p1041_CSF_D1_210709	D1	3	MUT_H3F3A	0	FAM	0	2021-07-09	5019-p1041	2	Inf_3	0
Sample10	5019-p1041_CSF_D1_210709	D1	3	WT_H3F3A	314.147	HEX	6282.93	2021-07-09	5019-p1041	2	Inf_3	157.073
Sample10	5019-p1041_CSF_D1_210709	D1	3	MUT_H3F3A	0	FAM	0	2021-07-09	5019-p1041	2	Inf_3	0
Sample10	5019-p1041_CSF_D1_210709	D1	3	WT_H3F3A	320.638	HEX	6412.77	2021-07-09	5019-p1041	2	Inf_3	160.319
Sample15	5019-p1041_CSF_D0_210805	D0	4	MUT_H3F3A	0	FAM	0	2021-08-05	5019-p1041	2	Inf_4	0
Sample15	5019-p1041_CSF_D0_210805	D0	4	WT_H3F3A	8.08894	HEX	161.779	2021-08-05	5019-p1041	2	Inf_4	4.04447
Sample15	5019-p1041_CSF_D0_210805	D0	4	MUT_H3F3A	0	FAM	0	2021-08-05	5019-p1041	2	Inf_4	0
Sample15	5019-p1041_CSF_D0_210805	D0	4	WT_H3F3A	8.82535	HEX	176.507	2021-08-05	5019-p1041	2	Inf_4	4.41267
Sample15	5019-p1041_CSF_D0_210805	D0	4	MUT_H3F3A	0	FAM	0	2021-08-05	5019-p1041	2	Inf_4	0
Sample15	5019-p1041_CSF_D0_210805	D0	4	WT_H3F3A	8.55619	HEX	171.124	2021-08-05	5019-p1041	2	Inf_4	4.27809
Sample15	5019-p1041_CSF_D0_210805	D0	4	MUT_H3F3A	0	FAM	0	2021-08-05	5019-p1041	2	Inf_4	0
Sample15	5019-p1041_CSF_D0_210805	D0	4	WT_H3F3A	8.63941	HEX	172.788	2021-08-05	5019-p1041	2	Inf_4	4.3197
Sample17	5019-p1041_CSF_D7_210812	D7	4	MUT_H3F3A	0	FAM	0	2021-08-12	5019-p1041	2	Inf_4	0
Sample17	5019-p1041_CSF_D7_210812	D7	4	WT_H3F3A	291.47	HEX	5829.41	2021-08-12	5019-p1041	2	Inf_4	145.735
Sample17	5019-p1041_CSF_D7_210812	D7	4	MUT_H3F3A	0	FAM	0	2021-08-12	5019-p1041	2	Inf_4	0
Sample17	5019-p1041_CSF_D7_210812	D7	4	WT_H3F3A	291.345	HEX	5826.9	2021-08-12	5019-p1041	2	Inf_4	145.673
Sample17	5019-p1041_CSF_D7_210812	D7	4	MUT_H3F3A	0	FAM	0	2021-08-12	5019-p1041	2	Inf_4	0
Sample17	5019-p1041_CSF_D7_210812	D7	4	WT_H3F3A	298.429	HEX	5968.58	2021-08-12	5019-p1041	2	Inf_4	149.214
Sample17	5019-p1041_CSF_D7_210812	D7	4	MUT_H3F3A	0	FAM	0	2021-08-12	5019-p1041	2	Inf_4	0
Sample17	5019-p1041_CSF_D7_210812	D7	4	WT_H3F3A	300.185	HEX	6003.7	2021-08-12	5019-p1041	2	Inf_4	150.093
Sample19	5019-p1041_CSF_D28_210902	D28	4	MUT_H3F3A	0	FAM	0	2021-09-02	5019-p1041	2	Inf_4	0
Sample19	5019-p1041_CSF_D28_210902	D28	4	WT_H3F3A	19.1524	HEX	383.048	2021-09-02	5019-p1041	2	Inf_4	9.57621
Sample19	5019-p1041_CSF_D28_210902	D28	4	MUT_H3F3A	0	FAM	0	2021-09-02	5019-p1041	2	Inf_4	0
Sample19	5019-p1041_CSF_D28_210902	D28	4	WT_H3F3A	17.6316	HEX	352.633	2021-09-02	5019-p1041	2	Inf_4	8.81582
Sample19	5019-p1041_CSF_D28_210902	D28	4	MUT_H3F3A	0	FAM	0	2021-09-02	5019-p1041	2	Inf_4	0
Sample19	5019-p1041_CSF_D28_210902	D28	4	WT_H3F3A	17.9436	HEX	358.873	2021-09-02	5019-p1041	2	Inf_4	8.97182
Sample19	5019-p1041_CSF_D28_210902	D28	4	MUT_H3F3A	0.0591741	FAM	1.18348	2021-09-02	5019-p1041	2	Inf_4	0.0295871
Sample19	5019-p1041_CSF_D28_210902	D28	4	WT_H3F3A	19.5103	HEX	390.207	2021-09-02	5019-p1041	2	Inf_4	9.75517
Sample21	5019-p1041_CSF_D0_211001	D0	5	MUT_H3F3A	0	FAM	0	2021-10-01	5019-p1041	2	Inf_5	0
Sample21	5019-p1041_CSF_D0_211001	D0	5	WT_H3F3A	15.6211	HEX	312.422	2021-10-01	5019-p1041	2	Inf_5	7.81054
Sample21	5019-p1041_CSF_D0_211001	D0	5	MUT_H3F3A	0	FAM	0	2021-10-01	5019-p1041	2	Inf_5	0
Sample21	5019-p1041_CSF_D0_211001	D0	5	WT_H3F3A	15.773	HEX	315.459	2021-10-01	5019-p1041	2	Inf_5	7.88648
Sample21	5019-p1041_CSF_D0_211001	D0	5	MUT_H3F3A	0	FAM	0	2021-10-01	5019-p1041	2	Inf_5	0
Sample21	5019-p1041_CSF_D0_211001	D0	5	WT_H3F3A	17.6548	HEX	353.096	2021-10-01	5019-p1041	2	Inf_5	8.8274
Sample21	5019-p1041_CSF_D0_211001	D0	5	MUT_H3F3A	0	FAM	0	2021-10-01	5019-p1041	2	Inf_5	0
Sample21	5019-p1041_CSF_D0_211001	D0	5	WT_H3F3A	16.4664	HEX	329.329	2021-10-01	5019-p1041	2	Inf_5	8.23322
Sample22	5019-p1041_CSF_D3_211004	D3	5	MUT_H3F3A	0	FAM	0	2021-10-04	5019-p1041	2	Inf_5	0
Sample22	5019-p1041_CSF_D3_211004	D3	5	WT_H3F3A	1460.72	HEX	29214.3	2021-10-04	5019-p1041	2	Inf_5	730.358
Sample22	5019-p1041_CSF_D3_211004	D3	5	MUT_H3F3A	0	FAM	0	2021-10-04	5019-p1041	2	Inf_5	0
Sample22	5019-p1041_CSF_D3_211004	D3	5	WT_H3F3A	1485.47	HEX	29709.4	2021-10-04	5019-p1041	2	Inf_5	742.735
Sample22	5019-p1041_CSF_D3_211004	D3	5	MUT_H3F3A	0.0581734	FAM	1.16347	2021-10-04	5019-p1041	2	Inf_5	0.0290867
Sample22	5019-p1041_CSF_D3_211004	D3	5	WT_H3F3A	1466.79	HEX	29335.8	2021-10-04	5019-p1041	2	Inf_5	733.396
Sample22	5019-p1041_CSF_D3_211004	D3	5	MUT_H3F3A	0	FAM	0	2021-10-04	5019-p1041	2	Inf_5	0
Sample22	5019-p1041_CSF_D3_211004	D3	5	WT_H3F3A	1436.41	HEX	28728.2	2021-10-04	5019-p1041	2	Inf_5	718.204
Sample7	5019-p1041_CSF_D0_211004	D0	6	MUT_H3F3A	0	FAM	0	2021-10-04	5019-p1041	2	Inf_6	0
Sample7	5019-p1041_CSF_D0_211004	D0	6	WT_H3F3A	49.7423	HEX	994.845	2021-10-04	5019-p1041	2	Inf_6	24.8711
Sample7	5019-p1041_CSF_D0_211004	D0	6	MUT_H3F3A	0	FAM	0	2021-10-04	5019-p1041	2	Inf_6	0
Sample7	5019-p1041_CSF_D0_211004	D0	6	WT_H3F3A	48.4501	HEX	969.002	2021-10-04	5019-p1041	2	Inf_6	24.225
Sample7	5019-p1041_CSF_D0_211004	D0	6	MUT_H3F3A	0	FAM	0	2021-10-04	5019-p1041	2	Inf_6	0
Sample7	5019-p1041_CSF_D0_211004	D0	6	WT_H3F3A	48.6	HEX	971.999	2021-10-04	5019-p1041	2	Inf_6	24.3
Sample7	5019-p1041_CSF_D0_211004	D0	6	MUT_H3F3A	0	FAM	0	2021-10-04	5019-p1041	2	Inf_6	0
Sample7	5019-p1041_CSF_D0_211004	D0	6	WT_H3F3A	51.9855	HEX	1039.71	2021-10-04	5019-p1041	2	Inf_6	25.9928
Sample8	5019-p1041_CSF_D2_211106	D2	6	MUT_H3F3A	0	FAM	0	2021-11-06	5019-p1041	2	Inf_6	0
Sample8	5019-p1041_CSF_D2_211106	D2	6	WT_H3F3A	3346.39	HEX	66927.7	2021-11-06	5019-p1041	2	Inf_6	1673.19
Sample8	5019-p1041_CSF_D2_211106	D2	6	MUT_H3F3A	0	FAM	0	2021-11-06	5019-p1041	2	Inf_6	0
Sample8	5019-p1041_CSF_D2_211106	D2	6	WT_H3F3A	3378.5	HEX	67570	2021-11-06	5019-p1041	2	Inf_6	1689.25
Sample8	5019-p1041_CSF_D2_211106	D2	6	MUT_H3F3A	0	FAM	0	2021-11-06	5019-p1041	2	Inf_6	0
Sample8	5019-p1041_CSF_D2_211106	D2	6	WT_H3F3A	3423.39	HEX	68467.8	2021-11-06	5019-p1041	2	Inf_6	1711.7
Sample8	5019-p1041_CSF_D2_211106	D2	6	MUT_H3F3A	0.0571171	FAM	1.14234	2021-11-06	5019-p1041	2	Inf_6	0.0285586
Sample8	5019-p1041_CSF_D2_211106	D2	6	WT_H3F3A	3390.54	HEX	67810.8	2021-11-06	5019-p1041	2	Inf_6	1695.27
Sample9	5019-p1041_CSF_D0_211202	D0	7	MUT_H3F3A	0	FAM	0	2021-12-02	5019-p1041	2	Inf_7	0
Sample9	5019-p1041_CSF_D0_211202	D0	7	WT_H3F3A	369.709	HEX	7394.18	2021-12-02	5019-p1041	2	Inf_7	184.855
Sample9	5019-p1041_CSF_D0_211202	D0	7	MUT_H3F3A	0	FAM	0	2021-12-02	5019-p1041	2	Inf_7	0
Sample9	5019-p1041_CSF_D0_211202	D0	7	WT_H3F3A	355.427	HEX	7108.55	2021-12-02	5019-p1041	2	Inf_7	177.714
Sample9	5019-p1041_CSF_D0_211202	D0	7	MUT_H3F3A	0	FAM	0	2021-12-02	5019-p1041	2	Inf_7	0
Sample9	5019-p1041_CSF_D0_211202	D0	7	WT_H3F3A	368.504	HEX	7370.08	2021-12-02	5019-p1041	2	Inf_7	184.252
Sample9	5019-p1041_CSF_D0_211202	D0	7	MUT_H3F3A	0	FAM	0	2021-12-02	5019-p1041	2	Inf_7	0
Sample9	5019-p1041_CSF_D0_211202	D0	7	WT_H3F3A	369.221	HEX	7384.42	2021-12-02	5019-p1041	2	Inf_7	184.61
Sample10	5019-p1041_CSF_D1_211203	D1	7	MUT_H3F3A	0	FAM	0	2021-12-03	5019-p1041	2	Inf_7	0
Sample10	5019-p1041_CSF_D1_211203	D1	7	WT_H3F3A	1758.58	HEX	35171.6	2021-12-03	5019-p1041	2	Inf_7	879.29
Sample10	5019-p1041_CSF_D1_211203	D1	7	MUT_H3F3A	0	FAM	0	2021-12-03	5019-p1041	2	Inf_7	0
Sample10	5019-p1041_CSF_D1_211203	D1	7	WT_H3F3A	1749.1	HEX	34981.9	2021-12-03	5019-p1041	2	Inf_7	874.549
Sample10	5019-p1041_CSF_D1_211203	D1	7	MUT_H3F3A	0	FAM	0	2021-12-03	5019-p1041	2	Inf_7	0
Sample10	5019-p1041_CSF_D1_211203	D1	7	WT_H3F3A	1760.51	HEX	35210.1	2021-12-03	5019-p1041	2	Inf_7	880.253
Sample10	5019-p1041_CSF_D1_211203	D1	7	MUT_H3F3A	0	FAM	0	2021-12-03	5019-p1041	2	Inf_7	0
Sample10	5019-p1041_CSF_D1_211203	D1	7	WT_H3F3A	1779.33	HEX	35586.6	2021-12-03	5019-p1041	2	Inf_7	889.664
Sample13	5019-p1041_CSF_D13_211215	D13	7	MUT_H3F3A	0	FAM	0	2021-12-15	5019-p1041	2	Inf_7	0
Sample13	5019-p1041_CSF_D13_211215	D13	7	WT_H3F3A	10867.3	HEX	217346	2021-12-15	5019-p1041	2	Inf_7	5433.66
Sample13	5019-p1041_CSF_D13_211215	D13	7	MUT_H3F3A	0	FAM	0	2021-12-15	5019-p1041	2	Inf_7	0
Sample13	5019-p1041_CSF_D13_211215	D13	7	WT_H3F3A	10101.1	HEX	202023	2021-12-15	5019-p1041	2	Inf_7	5050.57
Sample13	5019-p1041_CSF_D13_211215	D13	7	MUT_H3F3A	0	FAM	0	2021-12-15	5019-p1041	2	Inf_7	0
Sample13	5019-p1041_CSF_D13_211215	D13	7	WT_H3F3A	10427.4	HEX	208548	2021-12-15	5019-p1041	2	Inf_7	5213.7
Sample13	5019-p1041_CSF_D13_211215	D13	7	MUT_H3F3A	0	FAM	0	2021-12-15	5019-p1041	2	Inf_7	0
Sample13	5019-p1041_CSF_D13_211215	D13	7	WT_H3F3A	10389.1	HEX	207782	2021-12-15	5019-p1041	2	Inf_7	5194.55
Sample20	5019-p1042_CSF_Baseline_210326	Baseline	1	MUT_H3F3A	1.76052	FAM	35.2105	2021-03-26	5019-p1042	0.5	Inf_1	3.52105
Sample20	5019-p1042_CSF_Baseline_210326	Baseline	1	WT_H3F3A	100.07	HEX	2001.39	2021-03-26	5019-p1042	0.5	Inf_1	200.139
Sample20	5019-p1042_CSF_Baseline_210326	Baseline	1	MUT_H3F3A	2.02401	FAM	40.4802	2021-03-26	5019-p1042	0.5	Inf_1	4.04802
Sample20	5019-p1042_CSF_Baseline_210326	Baseline	1	WT_H3F3A	106.024	HEX	2120.48	2021-03-26	5019-p1042	0.5	Inf_1	212.048
Sample20	5019-p1042_CSF_Baseline_210326	Baseline	1	MUT_H3F3A	1.6717	FAM	33.434	2021-03-26	5019-p1042	0.5	Inf_1	3.3434
Sample20	5019-p1042_CSF_Baseline_210326	Baseline	1	WT_H3F3A	100.995	HEX	2019.91	2021-03-26	5019-p1042	0.5	Inf_1	201.991
Sample20	5019-p1042_CSF_Baseline_210326	Baseline	1	MUT_H3F3A	1.69422	FAM	33.8844	2021-03-26	5019-p1042	0.5	Inf_1	3.38844
Sample20	5019-p1042_CSF_Baseline_210326	Baseline	1	WT_H3F3A	102.595	HEX	2051.89	2021-03-26	5019-p1042	0.5	Inf_1	205.189
Sample2	5019-p1042_CSF_D13_210413	D13	1	MUT_H3F3A	29.3469	FAM	586.939	2021-04-13	5019-p1042	2	Inf_1	14.6735
Sample2	5019-p1042_CSF_D13_210413	D13	1	WT_H3F3A	249.047	HEX	4980.94	2021-04-13	5019-p1042	2	Inf_1	124.524
Sample2	5019-p1042_CSF_D13_210413	D13	1	MUT_H3F3A	28.9155	FAM	578.309	2021-04-13	5019-p1042	2	Inf_1	14.4577
Sample2	5019-p1042_CSF_D13_210413	D13	1	WT_H3F3A	248.402	HEX	4968.03	2021-04-13	5019-p1042	2	Inf_1	124.201
Sample2	5019-p1042_CSF_D13_210413	D13	1	MUT_H3F3A	30.2536	FAM	605.072	2021-04-13	5019-p1042	2	Inf_1	15.1268
Sample2	5019-p1042_CSF_D13_210413	D13	1	WT_H3F3A	251.526	HEX	5030.52	2021-04-13	5019-p1042	2	Inf_1	125.763
Sample2	5019-p1042_CSF_D13_210413	D13	1	MUT_H3F3A	28.3464	FAM	566.927	2021-04-13	5019-p1042	2	Inf_1	14.1732
Sample2	5019-p1042_CSF_D13_210413	D13	1	WT_H3F3A	250.563	HEX	5011.27	2021-04-13	5019-p1042	2	Inf_1	125.282
Sample19	5019-p1042_CSF_D0_210518	D0	2	MUT_H3F3A	7.85428	FAM	157.086	2021-05-18	5019-p1042	1	Inf_2	7.85428
Sample19	5019-p1042_CSF_D0_210518	D0	2	WT_H3F3A	62.0338	HEX	1240.68	2021-05-18	5019-p1042	1	Inf_2	62.0338
Sample19	5019-p1042_CSF_D0_210518	D0	2	MUT_H3F3A	6.94443	FAM	138.889	2021-05-18	5019-p1042	1	Inf_2	6.94443
Sample19	5019-p1042_CSF_D0_210518	D0	2	WT_H3F3A	57.7767	HEX	1155.53	2021-05-18	5019-p1042	1	Inf_2	57.7767
Sample19	5019-p1042_CSF_D0_210518	D0	2	MUT_H3F3A	5.86633	FAM	117.327	2021-05-18	5019-p1042	1	Inf_2	5.86633
Sample19	5019-p1042_CSF_D0_210518	D0	2	WT_H3F3A	58.7573	HEX	1175.15	2021-05-18	5019-p1042	1	Inf_2	58.7573
Sample19	5019-p1042_CSF_D0_210518	D0	2	MUT_H3F3A	6.72372	FAM	134.474	2021-05-18	5019-p1042	1	Inf_2	6.72372
Sample19	5019-p1042_CSF_D0_210518	D0	2	WT_H3F3A	61.8813	HEX	1237.63	2021-05-18	5019-p1042	1	Inf_2	61.8813
Sample4	5019-p1042_CSF_D14_210602	D14	2	MUT_H3F3A	10.869	FAM	217.38	2021-06-02	5019-p1042	2	Inf_2	5.4345
Sample4	5019-p1042_CSF_D14_210602	D14	2	WT_H3F3A	369.501	HEX	7390.02	2021-06-02	5019-p1042	2	Inf_2	184.75
Sample4	5019-p1042_CSF_D14_210602	D14	2	MUT_H3F3A	13.9707	FAM	279.413	2021-06-02	5019-p1042	2	Inf_2	6.98533
Sample4	5019-p1042_CSF_D14_210602	D14	2	WT_H3F3A	357.184	HEX	7143.68	2021-06-02	5019-p1042	2	Inf_2	178.592
Sample4	5019-p1042_CSF_D14_210602	D14	2	MUT_H3F3A	13.9796	FAM	279.593	2021-06-02	5019-p1042	2	Inf_2	6.98982
Sample4	5019-p1042_CSF_D14_210602	D14	2	WT_H3F3A	366.993	HEX	7339.85	2021-06-02	5019-p1042	2	Inf_2	183.496
Sample4	5019-p1042_CSF_D14_210602	D14	2	MUT_H3F3A	12.1253	FAM	242.507	2021-06-02	5019-p1042	2	Inf_2	6.06266
Sample4	5019-p1042_CSF_D14_210602	D14	2	WT_H3F3A	356.407	HEX	7128.15	2021-06-02	5019-p1042	2	Inf_2	178.204
Sample12	5019-p1044_CSF_Baseline_210415	Baseline	1	MUT_H3F3A	0	FAM	0	2021-04-15	5019-p1044	2	Inf_1	0
Sample12	5019-p1044_CSF_Baseline_210415	Baseline	1	WT_H3F3A	325.38	HEX	6507.61	2021-04-15	5019-p1044	2	Inf_1	162.69
Sample12	5019-p1044_CSF_Baseline_210415	Baseline	1	MUT_H3F3A	0.0557926	FAM	1.11585	2021-04-15	5019-p1044	2	Inf_1	0.0278963
Sample12	5019-p1044_CSF_Baseline_210415	Baseline	1	WT_H3F3A	333.495	HEX	6669.89	2021-04-15	5019-p1044	2	Inf_1	166.747
Sample12	5019-p1044_CSF_Baseline_210415	Baseline	1	MUT_H3F3A	0	FAM	0	2021-04-15	5019-p1044	2	Inf_1	0
Sample12	5019-p1044_CSF_Baseline_210415	Baseline	1	WT_H3F3A	329.542	HEX	6590.83	2021-04-15	5019-p1044	2	Inf_1	164.771
Sample12	5019-p1044_CSF_Baseline_210415	Baseline	1	MUT_H3F3A	0	FAM	0	2021-04-15	5019-p1044	2	Inf_1	0
Sample12	5019-p1044_CSF_Baseline_210415	Baseline	1	WT_H3F3A	330.803	HEX	6616.07	2021-04-15	5019-p1044	2	Inf_1	165.402
Sample15	5019-p1044_CSF_D5_210427	D5	1	MUT_H3F3A	0	FAM	0	2021-04-27	5019-p1044	2	Inf_1	0
Sample15	5019-p1044_CSF_D5_210427	D5	1	WT_H3F3A	58.4723	HEX	1169.45	2021-04-27	5019-p1044	2	Inf_1	29.2361
Sample15	5019-p1044_CSF_D5_210427	D5	1	MUT_H3F3A	0	FAM	0	2021-04-27	5019-p1044	2	Inf_1	0
Sample15	5019-p1044_CSF_D5_210427	D5	1	WT_H3F3A	60.2748	HEX	1205.5	2021-04-27	5019-p1044	2	Inf_1	30.1374
Sample15	5019-p1044_CSF_D5_210427	D5	1	MUT_H3F3A	0	FAM	0	2021-04-27	5019-p1044	2	Inf_1	0
Sample15	5019-p1044_CSF_D5_210427	D5	1	WT_H3F3A	58.2278	HEX	1164.56	2021-04-27	5019-p1044	2	Inf_1	29.1139
Sample15	5019-p1044_CSF_D5_210427	D5	1	MUT_H3F3A	0	FAM	0	2021-04-27	5019-p1044	2	Inf_1	0
Sample15	5019-p1044_CSF_D5_210427	D5	1	WT_H3F3A	57.0348	HEX	1140.7	2021-04-27	5019-p1044	2	Inf_1	28.5174
Sample16	5019-p1044_CSF_D21_210513	D21	1	MUT_H3F3A	0	FAM	0	2021-05-13	5019-p1044	2	Inf_1	0
Sample16	5019-p1044_CSF_D21_210513	D21	1	WT_H3F3A	9.28499	HEX	185.7	2021-05-13	5019-p1044	2	Inf_1	4.6425
Sample16	5019-p1044_CSF_D21_210513	D21	1	MUT_H3F3A	0	FAM	0	2021-05-13	5019-p1044	2	Inf_1	0
Sample16	5019-p1044_CSF_D21_210513	D21	1	WT_H3F3A	10.3897	HEX	207.793	2021-05-13	5019-p1044	2	Inf_1	5.19483
Sample16	5019-p1044_CSF_D21_210513	D21	1	MUT_H3F3A	0	FAM	0	2021-05-13	5019-p1044	2	Inf_1	0
Sample16	5019-p1044_CSF_D21_210513	D21	1	WT_H3F3A	9.29114	HEX	185.823	2021-05-13	5019-p1044	2	Inf_1	4.64557
Sample16	5019-p1044_CSF_D21_210513	D21	1	MUT_H3F3A	0	FAM	0	2021-05-13	5019-p1044	2	Inf_1	0
Sample16	5019-p1044_CSF_D21_210513	D21	1	WT_H3F3A	10.9435	HEX	218.869	2021-05-13	5019-p1044	2	Inf_1	5.47173
Sample6	5019-p1044_CSF_D0_210702	D0	2	MUT_H3F3A	0	FAM	0	2021-07-02	5019-p1044	2	Inf_2	0
Sample6	5019-p1044_CSF_D0_210702	D0	2	WT_H3F3A	11.0047	HEX	220.094	2021-07-02	5019-p1044	2	Inf_2	5.50234
Sample6	5019-p1044_CSF_D0_210702	D0	2	MUT_H3F3A	0	FAM	0	2021-07-02	5019-p1044	2	Inf_2	0
Sample6	5019-p1044_CSF_D0_210702	D0	2	WT_H3F3A	10.5243	HEX	210.487	2021-07-02	5019-p1044	2	Inf_2	5.26217
Sample6	5019-p1044_CSF_D0_210702	D0	2	MUT_H3F3A	0	FAM	0	2021-07-02	5019-p1044	2	Inf_2	0
Sample6	5019-p1044_CSF_D0_210702	D0	2	WT_H3F3A	12.1772	HEX	243.543	2021-07-02	5019-p1044	2	Inf_2	6.08858
Sample6	5019-p1044_CSF_D0_210702	D0	2	MUT_H3F3A	0	FAM	0	2021-07-02	5019-p1044	2	Inf_2	0
Sample6	5019-p1044_CSF_D0_210702	D0	2	WT_H3F3A	10.351	HEX	207.02	2021-07-02	5019-p1044	2	Inf_2	5.1755
Sample7	5019-p1044_CSF_D3_210706	D3	2	MUT_H3F3A	0	FAM	0	2021-07-06	5019-p1044	2	Inf_2	0
Sample7	5019-p1044_CSF_D3_210706	D3	2	WT_H3F3A	131.18	HEX	2623.59	2021-07-06	5019-p1044	2	Inf_2	65.5898
Sample7	5019-p1044_CSF_D3_210706	D3	2	MUT_H3F3A	0	FAM	0	2021-07-06	5019-p1044	2	Inf_2	0
Sample7	5019-p1044_CSF_D3_210706	D3	2	WT_H3F3A	129.953	HEX	2599.05	2021-07-06	5019-p1044	2	Inf_2	64.9763
Sample7	5019-p1044_CSF_D3_210706	D3	2	MUT_H3F3A	0	FAM	0	2021-07-06	5019-p1044	2	Inf_2	0
Sample7	5019-p1044_CSF_D3_210706	D3	2	WT_H3F3A	129.079	HEX	2581.57	2021-07-06	5019-p1044	2	Inf_2	64.5393
Sample7	5019-p1044_CSF_D3_210706	D3	2	MUT_H3F3A	0	FAM	0	2021-07-06	5019-p1044	2	Inf_2	0
Sample7	5019-p1044_CSF_D3_210706	D3	2	WT_H3F3A	127.703	HEX	2554.07	2021-07-06	5019-p1044	2	Inf_2	63.8517
Sample12	5019-p1044_CSF_D0_210729	D0	3	MUT_H3F3A	0	FAM	0	2021-07-29	5019-p1044	2	Inf_3	0
Sample12	5019-p1044_CSF_D0_210729	D0	3	WT_H3F3A	23.5599	HEX	471.199	2021-07-29	5019-p1044	2	Inf_3	11.78
Sample12	5019-p1044_CSF_D0_210729	D0	3	MUT_H3F3A	0	FAM	0	2021-07-29	5019-p1044	2	Inf_3	0
Sample12	5019-p1044_CSF_D0_210729	D0	3	WT_H3F3A	22.7663	HEX	455.327	2021-07-29	5019-p1044	2	Inf_3	11.3832
Sample12	5019-p1044_CSF_D0_210729	D0	3	MUT_H3F3A	0	FAM	0	2021-07-29	5019-p1044	2	Inf_3	0
Sample12	5019-p1044_CSF_D0_210729	D0	3	WT_H3F3A	23.7443	HEX	474.886	2021-07-29	5019-p1044	2	Inf_3	11.8722
Sample12	5019-p1044_CSF_D0_210729	D0	3	MUT_H3F3A	0	FAM	0	2021-07-29	5019-p1044	2	Inf_3	0
Sample12	5019-p1044_CSF_D0_210729	D0	3	WT_H3F3A	21.7877	HEX	435.753	2021-07-29	5019-p1044	2	Inf_3	10.8938
Sample13	5019-p1044_CSF_D3_210803	D3	3	MUT_H3F3A	0	FAM	0	2021-08-03	5019-p1044	2	Inf_3	0
Sample13	5019-p1044_CSF_D3_210803	D3	3	WT_H3F3A	576.788	HEX	11535.8	2021-08-03	5019-p1044	2	Inf_3	288.394
Sample13	5019-p1044_CSF_D3_210803	D3	3	MUT_H3F3A	0	FAM	0	2021-08-03	5019-p1044	2	Inf_3	0
Sample13	5019-p1044_CSF_D3_210803	D3	3	WT_H3F3A	570.963	HEX	11419.3	2021-08-03	5019-p1044	2	Inf_3	285.482
Sample13	5019-p1044_CSF_D3_210803	D3	3	MUT_H3F3A	0	FAM	0	2021-08-03	5019-p1044	2	Inf_3	0
Sample13	5019-p1044_CSF_D3_210803	D3	3	WT_H3F3A	579.946	HEX	11598.9	2021-08-03	5019-p1044	2	Inf_3	289.973
Sample13	5019-p1044_CSF_D3_210803	D3	3	MUT_H3F3A	0	FAM	0	2021-08-03	5019-p1044	2	Inf_3	0
Sample13	5019-p1044_CSF_D3_210803	D3	3	WT_H3F3A	579.528	HEX	11590.6	2021-08-03	5019-p1044	2	Inf_3	289.764
Sample18	5019-p1044_CSF_D20_210818	D20	3	MUT_H3F3A	0.055144	FAM	1.10288	2021-08-18	5019-p1044	2	Inf_3	0.027572
Sample18	5019-p1044_CSF_D20_210818	D20	3	WT_H3F3A	89.5084	HEX	1790.17	2021-08-18	5019-p1044	2	Inf_3	44.7542
Sample18	5019-p1044_CSF_D20_210818	D20	3	MUT_H3F3A	0	FAM	0	2021-08-18	5019-p1044	2	Inf_3	0
Sample18	5019-p1044_CSF_D20_210818	D20	3	WT_H3F3A	87.6706	HEX	1753.41	2021-08-18	5019-p1044	2	Inf_3	43.8353
Sample18	5019-p1044_CSF_D20_210818	D20	3	MUT_H3F3A	0.0592636	FAM	1.18527	2021-08-18	5019-p1044	2	Inf_3	0.0296318
Sample18	5019-p1044_CSF_D20_210818	D20	3	WT_H3F3A	90.0613	HEX	1801.23	2021-08-18	5019-p1044	2	Inf_3	45.0306
Sample18	5019-p1044_CSF_D20_210818	D20	3	MUT_H3F3A	0	FAM	0	2021-08-18	5019-p1044	2	Inf_3	0
Sample18	5019-p1044_CSF_D20_210818	D20	3	WT_H3F3A	90.0591	HEX	1801.18	2021-08-18	5019-p1044	2	Inf_3	45.0296
Sample2	5019-p1044_CSF_D0_211014	D0	4	MUT_H3F3A	0	FAM	0	2021-10-14	5019-p1044	2	Inf_4	0
Sample2	5019-p1044_CSF_D0_211014	D0	4	WT_H3F3A	72.1808	HEX	1443.62	2021-10-14	5019-p1044	2	Inf_4	36.0904
Sample2	5019-p1044_CSF_D0_211014	D0	4	MUT_H3F3A	0	FAM	0	2021-10-14	5019-p1044	2	Inf_4	0
Sample2	5019-p1044_CSF_D0_211014	D0	4	WT_H3F3A	78.1892	HEX	1563.78	2021-10-14	5019-p1044	2	Inf_4	39.0946
Sample2	5019-p1044_CSF_D0_211014	D0	4	MUT_H3F3A	0	FAM	0	2021-10-14	5019-p1044	2	Inf_4	0
Sample2	5019-p1044_CSF_D0_211014	D0	4	WT_H3F3A	78.4028	HEX	1568.06	2021-10-14	5019-p1044	2	Inf_4	39.2014
Sample2	5019-p1044_CSF_D0_211014	D0	4	MUT_H3F3A	0	FAM	0	2021-10-14	5019-p1044	2	Inf_4	0
Sample2	5019-p1044_CSF_D0_211014	D0	4	WT_H3F3A	76.3866	HEX	1527.73	2021-10-14	5019-p1044	2	Inf_4	38.1933
Sample4	5019-p1044_CSF_D4_211018	D4	4	MUT_H3F3A	0	FAM	0	2021-10-18	5019-p1044	2	Inf_4	0
Sample4	5019-p1044_CSF_D4_211018	D4	4	WT_H3F3A	7176.23	HEX	143525	2021-10-18	5019-p1044	2	Inf_4	3588.11
Sample4	5019-p1044_CSF_D4_211018	D4	4	MUT_H3F3A	0	FAM	0	2021-10-18	5019-p1044	2	Inf_4	0
Sample4	5019-p1044_CSF_D4_211018	D4	4	WT_H3F3A	7340.7	HEX	146814	2021-10-18	5019-p1044	2	Inf_4	3670.35
Sample4	5019-p1044_CSF_D4_211018	D4	4	MUT_H3F3A	0	FAM	0	2021-10-18	5019-p1044	2	Inf_4	0
Sample4	5019-p1044_CSF_D4_211018	D4	4	WT_H3F3A	6963.12	HEX	139262	2021-10-18	5019-p1044	2	Inf_4	3481.56
Sample4	5019-p1044_CSF_D4_211018	D4	4	MUT_H3F3A	0	FAM	0	2021-10-18	5019-p1044	2	Inf_4	0
Sample4	5019-p1044_CSF_D4_211018	D4	4	WT_H3F3A	7049.19	HEX	140984	2021-10-18	5019-p1044	2	Inf_4	3524.6
Sample6	5019-p1044_CSF_D14_211028	D14	4	MUT_H3F3A	0	FAM	0	2021-10-28	5019-p1044	2	Inf_4	0
Sample6	5019-p1044_CSF_D14_211028	D14	4	WT_H3F3A	1036.93	HEX	20738.7	2021-10-28	5019-p1044	2	Inf_4	518.467
Sample6	5019-p1044_CSF_D14_211028	D14	4	MUT_H3F3A	0	FAM	0	2021-10-28	5019-p1044	2	Inf_4	0
Sample6	5019-p1044_CSF_D14_211028	D14	4	WT_H3F3A	1016.53	HEX	20330.5	2021-10-28	5019-p1044	2	Inf_4	508.263
Sample6	5019-p1044_CSF_D14_211028	D14	4	MUT_H3F3A	0	FAM	0	2021-10-28	5019-p1044	2	Inf_4	0
Sample6	5019-p1044_CSF_D14_211028	D14	4	WT_H3F3A	1037.33	HEX	20746.7	2021-10-28	5019-p1044	2	Inf_4	518.667
Sample6	5019-p1044_CSF_D14_211028	D14	4	MUT_H3F3A	0.0566878	FAM	1.13376	2021-10-28	5019-p1044	2	Inf_4	0.0283439
Sample6	5019-p1044_CSF_D14_211028	D14	4	WT_H3F3A	1051.03	HEX	21020.7	2021-10-28	5019-p1044	2	Inf_4	525.517
Sample11	5019-p1044_CSF_D0_211208	D0	5	MUT_H3F3A	0	FAM	0	2021-12-08	5019-p1044	2	Inf_5	0
Sample11	5019-p1044_CSF_D0_211208	D0	5	WT_H3F3A	138.141	HEX	2762.82	2021-12-08	5019-p1044	2	Inf_5	69.0705
Sample11	5019-p1044_CSF_D0_211208	D0	5	MUT_H3F3A	0	FAM	0	2021-12-08	5019-p1044	2	Inf_5	0
Sample11	5019-p1044_CSF_D0_211208	D0	5	WT_H3F3A	136.494	HEX	2729.88	2021-12-08	5019-p1044	2	Inf_5	68.2469
Sample11	5019-p1044_CSF_D0_211208	D0	5	MUT_H3F3A	0	FAM	0	2021-12-08	5019-p1044	2	Inf_5	0
Sample11	5019-p1044_CSF_D0_211208	D0	5	WT_H3F3A	140.423	HEX	2808.46	2021-12-08	5019-p1044	2	Inf_5	70.2115
Sample11	5019-p1044_CSF_D0_211208	D0	5	MUT_H3F3A	0	FAM	0	2021-12-08	5019-p1044	2	Inf_5	0
Sample11	5019-p1044_CSF_D0_211208	D0	5	WT_H3F3A	140.906	HEX	2818.12	2021-12-08	5019-p1044	2	Inf_5	70.453
Sample12	5019-p1044_CSF_D6_211214	D6	5	MUT_H3F3A	0	FAM	0	2021-12-14	5019-p1044	2	Inf_5	0
Sample12	5019-p1044_CSF_D6_211214	D6	5	WT_H3F3A	125.724	HEX	2514.48	2021-12-14	5019-p1044	2	Inf_5	62.862
Sample12	5019-p1044_CSF_D6_211214	D6	5	MUT_H3F3A	0	FAM	0	2021-12-14	5019-p1044	2	Inf_5	0
Sample12	5019-p1044_CSF_D6_211214	D6	5	WT_H3F3A	119.895	HEX	2397.9	2021-12-14	5019-p1044	2	Inf_5	59.9476
Sample12	5019-p1044_CSF_D6_211214	D6	5	MUT_H3F3A	0	FAM	0	2021-12-14	5019-p1044	2	Inf_5	0
Sample12	5019-p1044_CSF_D6_211214	D6	5	WT_H3F3A	118.453	HEX	2369.06	2021-12-14	5019-p1044	2	Inf_5	59.2266
Sample12	5019-p1044_CSF_D6_211214	D6	5	MUT_H3F3A	0	FAM	0	2021-12-14	5019-p1044	2	Inf_5	0
Sample12	5019-p1044_CSF_D6_211214	D6	5	WT_H3F3A	124.512	HEX	2490.24	2021-12-14	5019-p1044	2	Inf_5	62.256
Sample5	5019-p1047_CSF_Baseline_210604	Baseline	1	MUT_H3F3A	57.6794	FAM	1153.59	2021-06-04	5019-p1047	2	Inf_1	28.8397
Sample5	5019-p1047_CSF_Baseline_210604	Baseline	1	WT_H3F3A	659.479	HEX	13189.6	2021-06-04	5019-p1047	2	Inf_1	329.739
Sample5	5019-p1047_CSF_Baseline_210604	Baseline	1	MUT_H3F3A	56.3304	FAM	1126.61	2021-06-04	5019-p1047	2	Inf_1	28.1652
Sample5	5019-p1047_CSF_Baseline_210604	Baseline	1	WT_H3F3A	677.737	HEX	13554.7	2021-06-04	5019-p1047	2	Inf_1	338.868
Sample5	5019-p1047_CSF_Baseline_210604	Baseline	1	MUT_H3F3A	63.2	FAM	1264	2021-06-04	5019-p1047	2	Inf_1	31.6
Sample5	5019-p1047_CSF_Baseline_210604	Baseline	1	WT_H3F3A	676.588	HEX	13531.8	2021-06-04	5019-p1047	2	Inf_1	338.294
Sample5	5019-p1047_CSF_Baseline_210604	Baseline	1	MUT_H3F3A	62.7635	FAM	1255.27	2021-06-04	5019-p1047	2	Inf_1	31.3818
Sample5	5019-p1047_CSF_Baseline_210604	Baseline	1	WT_H3F3A	660.656	HEX	13213.1	2021-06-04	5019-p1047	2	Inf_1	330.328
Sample8	5019-p1047_CSF_D3_210611	D3	1	MUT_H3F3A	16.8074	FAM	336.148	2021-06-11	5019-p1047	2	Inf_1	8.40369
Sample8	5019-p1047_CSF_D3_210611	D3	1	WT_H3F3A	197.669	HEX	3953.38	2021-06-11	5019-p1047	2	Inf_1	98.8345
Sample8	5019-p1047_CSF_D3_210611	D3	1	MUT_H3F3A	16.8636	FAM	337.271	2021-06-11	5019-p1047	2	Inf_1	8.43178
Sample8	5019-p1047_CSF_D3_210611	D3	1	WT_H3F3A	196.613	HEX	3932.26	2021-06-11	5019-p1047	2	Inf_1	98.3066
Sample8	5019-p1047_CSF_D3_210611	D3	1	MUT_H3F3A	15.6491	FAM	312.981	2021-06-11	5019-p1047	2	Inf_1	7.82453
Sample8	5019-p1047_CSF_D3_210611	D3	1	WT_H3F3A	197.499	HEX	3949.99	2021-06-11	5019-p1047	2	Inf_1	98.7497
Sample8	5019-p1047_CSF_D3_210611	D3	1	MUT_H3F3A	18.3743	FAM	367.486	2021-06-11	5019-p1047	2	Inf_1	9.18714
Sample8	5019-p1047_CSF_D3_210611	D3	1	WT_H3F3A	191.956	HEX	3839.12	2021-06-11	5019-p1047	2	Inf_1	95.978
Sample6	5019-p1047_CSF_D0_210721	D0	2	MUT_H3F3A	0	FAM	0	2021-07-21	5019-p1047	2	Inf_2	0
Sample6	5019-p1047_CSF_D0_210721	D0	2	WT_H3F3A	36.4678	HEX	729.355	2021-07-21	5019-p1047	2	Inf_2	18.2339
Sample6	5019-p1047_CSF_D0_210721	D0	2	MUT_H3F3A	0	FAM	0	2021-07-21	5019-p1047	2	Inf_2	0
Sample6	5019-p1047_CSF_D0_210721	D0	2	WT_H3F3A	36.2911	HEX	725.822	2021-07-21	5019-p1047	2	Inf_2	18.1456
Sample6	5019-p1047_CSF_D0_210721	D0	2	MUT_H3F3A	0	FAM	0	2021-07-21	5019-p1047	2	Inf_2	0
Sample6	5019-p1047_CSF_D0_210721	D0	2	WT_H3F3A	35.8081	HEX	716.161	2021-07-21	5019-p1047	2	Inf_2	17.904
Sample6	5019-p1047_CSF_D0_210721	D0	2	MUT_H3F3A	0	FAM	0	2021-07-21	5019-p1047	2	Inf_2	0
Sample6	5019-p1047_CSF_D0_210721	D0	2	WT_H3F3A	34.574	HEX	691.481	2021-07-21	5019-p1047	2	Inf_2	17.287
Sample7	5019-p1047_CSF_D3_210723	D3	2	MUT_H3F3A	0.106252	FAM	2.12503	2021-07-23	5019-p1047	2	Inf_2	0.0531258
Sample7	5019-p1047_CSF_D3_210723	D3	2	WT_H3F3A	691.45	HEX	13829	2021-07-23	5019-p1047	2	Inf_2	345.725
Sample7	5019-p1047_CSF_D3_210723	D3	2	MUT_H3F3A	0	FAM	0	2021-07-23	5019-p1047	2	Inf_2	0
Sample7	5019-p1047_CSF_D3_210723	D3	2	WT_H3F3A	721.637	HEX	14432.7	2021-07-23	5019-p1047	2	Inf_2	360.819
Sample7	5019-p1047_CSF_D3_210723	D3	2	MUT_H3F3A	0	FAM	0	2021-07-23	5019-p1047	2	Inf_2	0
Sample7	5019-p1047_CSF_D3_210723	D3	2	WT_H3F3A	708.567	HEX	14171.3	2021-07-23	5019-p1047	2	Inf_2	354.284
Sample7	5019-p1047_CSF_D3_210723	D3	2	MUT_H3F3A	0	FAM	0	2021-07-23	5019-p1047	2	Inf_2	0
Sample7	5019-p1047_CSF_D3_210723	D3	2	WT_H3F3A	718.138	HEX	14362.8	2021-07-23	5019-p1047	2	Inf_2	359.069
Sample18	5019-p1047_CSF_D0_210930	D0	3	MUT_H3F3A	0	FAM	0	2021-09-30	5019-p1047	1.5	Inf_3	0
Sample18	5019-p1047_CSF_D0_210930	D0	3	WT_H3F3A	11.9039	HEX	238.077	2021-09-30	5019-p1047	1.5	Inf_3	7.93591
Sample18	5019-p1047_CSF_D0_210930	D0	3	MUT_H3F3A	0	FAM	0	2021-09-30	5019-p1047	1.5	Inf_3	0
Sample18	5019-p1047_CSF_D0_210930	D0	3	WT_H3F3A	11.0741	HEX	221.483	2021-09-30	5019-p1047	1.5	Inf_3	7.38276
Sample18	5019-p1047_CSF_D0_210930	D0	3	MUT_H3F3A	0	FAM	0	2021-09-30	5019-p1047	1.5	Inf_3	0
Sample18	5019-p1047_CSF_D0_210930	D0	3	WT_H3F3A	11.5523	HEX	231.046	2021-09-30	5019-p1047	1.5	Inf_3	7.70152
Sample18	5019-p1047_CSF_D0_210930	D0	3	MUT_H3F3A	0	FAM	0	2021-09-30	5019-p1047	1.5	Inf_3	0
Sample18	5019-p1047_CSF_D0_210930	D0	3	WT_H3F3A	11.6245	HEX	232.49	2021-09-30	5019-p1047	1.5	Inf_3	7.74966
Sample3	5019-p1047_CSF_D7_211007	D7	3	MUT_H3F3A	0	FAM	0	2021-10-07	5019-p1047	2	Inf_3	0
Sample3	5019-p1047_CSF_D7_211007	D7	3	WT_H3F3A	27.9103	HEX	558.207	2021-10-07	5019-p1047	2	Inf_3	13.9552
Sample3	5019-p1047_CSF_D7_211007	D7	3	MUT_H3F3A	0	FAM	0	2021-10-07	5019-p1047	2	Inf_3	0
Sample3	5019-p1047_CSF_D7_211007	D7	3	WT_H3F3A	26.0001	HEX	520.002	2021-10-07	5019-p1047	2	Inf_3	13.0001
Sample3	5019-p1047_CSF_D7_211007	D7	3	MUT_H3F3A	0	FAM	0	2021-10-07	5019-p1047	2	Inf_3	0
Sample3	5019-p1047_CSF_D7_211007	D7	3	WT_H3F3A	27.6916	HEX	553.833	2021-10-07	5019-p1047	2	Inf_3	13.8458
Sample3	5019-p1047_CSF_D7_211007	D7	3	MUT_H3F3A	0	FAM	0	2021-10-07	5019-p1047	2	Inf_3	0
Sample3	5019-p1047_CSF_D7_211007	D7	3	WT_H3F3A	25.7609	HEX	515.217	2021-10-07	5019-p1047	2	Inf_3	12.8804
Sample17	5019-p1047_CSF_D0_211130	D0	4	MUT_H3F3A	0	FAM	0	2021-11-30	5019-p1047	2	Inf_4	0
Sample17	5019-p1047_CSF_D0_211130	D0	4	WT_H3F3A	9.22109	HEX	184.422	2021-11-30	5019-p1047	2	Inf_4	4.61055
Sample17	5019-p1047_CSF_D0_211130	D0	4	MUT_H3F3A	0	FAM	0	2021-11-30	5019-p1047	2	Inf_4	0
Sample17	5019-p1047_CSF_D0_211130	D0	4	WT_H3F3A	12.2734	HEX	245.468	2021-11-30	5019-p1047	2	Inf_4	6.1367
Sample17	5019-p1047_CSF_D0_211130	D0	4	MUT_H3F3A	0	FAM	0	2021-11-30	5019-p1047	2	Inf_4	0
Sample17	5019-p1047_CSF_D0_211130	D0	4	WT_H3F3A	11.0504	HEX	221.008	2021-11-30	5019-p1047	2	Inf_4	5.52519
Sample17	5019-p1047_CSF_D0_211130	D0	4	MUT_H3F3A	0	FAM	0	2021-11-30	5019-p1047	2	Inf_4	0
Sample17	5019-p1047_CSF_D0_211130	D0	4	WT_H3F3A	11.6511	HEX	233.022	2021-11-30	5019-p1047	2	Inf_4	5.82555
Sample16	5019-p1047_CSF_D3_211203	D3	4	MUT_H3F3A	0.0508052	FAM	1.0161	2021-12-03	5019-p1047	2	Inf_4	0.0254026
Sample16	5019-p1047_CSF_D3_211203	D3	4	WT_H3F3A	957.928	HEX	19158.6	2021-12-03	5019-p1047	2	Inf_4	478.964
Sample16	5019-p1047_CSF_D3_211203	D3	4	MUT_H3F3A	0	FAM	0	2021-12-03	5019-p1047	2	Inf_4	0
Sample16	5019-p1047_CSF_D3_211203	D3	4	WT_H3F3A	955.209	HEX	19104.2	2021-12-03	5019-p1047	2	Inf_4	477.605
Sample16	5019-p1047_CSF_D3_211203	D3	4	MUT_H3F3A	0	FAM	0	2021-12-03	5019-p1047	2	Inf_4	0
Sample16	5019-p1047_CSF_D3_211203	D3	4	WT_H3F3A	947.736	HEX	18954.7	2021-12-03	5019-p1047	2	Inf_4	473.868
Sample16	5019-p1047_CSF_D3_211203	D3	4	MUT_H3F3A	0.164453	FAM	3.28906	2021-12-03	5019-p1047	2	Inf_4	0.0822266
Sample16	5019-p1047_CSF_D3_211203	D3	4	WT_H3F3A	962.466	HEX	19249.3	2021-12-03	5019-p1047	2	Inf_4	481.233
Sample10	5019-p1047_CSF_D0_220127	D0	5	MUT_H3F3A	0	FAM	0	2022-01-27	5019-p1047	2	Inf_5	0
Sample10	5019-p1047_CSF_D0_220127	D0	5	WT_H3F3A	30.6936	HEX	613.872	2022-01-27	5019-p1047	2	Inf_5	15.3468
Sample10	5019-p1047_CSF_D0_220127	D0	5	MUT_H3F3A	0	FAM	0	2022-01-27	5019-p1047	2	Inf_5	0
Sample10	5019-p1047_CSF_D0_220127	D0	5	WT_H3F3A	29.1218	HEX	582.436	2022-01-27	5019-p1047	2	Inf_5	14.5609
Sample10	5019-p1047_CSF_D0_220127	D0	5	MUT_H3F3A	0	FAM	0	2022-01-27	5019-p1047	2	Inf_5	0
Sample10	5019-p1047_CSF_D0_220127	D0	5	WT_H3F3A	28.6802	HEX	573.604	2022-01-27	5019-p1047	2	Inf_5	14.3401
Sample10	5019-p1047_CSF_D0_220127	D0	5	MUT_H3F3A	0	FAM	0	2022-01-27	5019-p1047	2	Inf_5	0
Sample10	5019-p1047_CSF_D0_220127	D0	5	WT_H3F3A	28.9391	HEX	578.782	2022-01-27	5019-p1047	2	Inf_5	14.4695
Sample15	5019-p1047_CSF_D6_220202	D6	5	MUT_H3F3A	0.051569	FAM	1.03138	2022-02-02	5019-p1047	2	Inf_5	0.0257845
Sample15	5019-p1047_CSF_D6_220202	D6	5	WT_H3F3A	2696.31	HEX	53926.1	2022-02-02	5019-p1047	2	Inf_5	1348.15
Sample15	5019-p1047_CSF_D6_220202	D6	5	MUT_H3F3A	0	FAM	0	2022-02-02	5019-p1047	2	Inf_5	0
Sample15	5019-p1047_CSF_D6_220202	D6	5	WT_H3F3A	2660.14	HEX	53202.9	2022-02-02	5019-p1047	2	Inf_5	1330.07
Sample15	5019-p1047_CSF_D6_220202	D6	5	MUT_H3F3A	0	FAM	0	2022-02-02	5019-p1047	2	Inf_5	0
Sample15	5019-p1047_CSF_D6_220202	D6	5	WT_H3F3A	2646.46	HEX	52929.2	2022-02-02	5019-p1047	2	Inf_5	1323.23
Sample15	5019-p1047_CSF_D6_220202	D6	5	MUT_H3F3A	0	FAM	0	2022-02-02	5019-p1047	2	Inf_5	0
Sample15	5019-p1047_CSF_D6_220202	D6	5	WT_H3F3A	2623.1	HEX	52462	2022-02-02	5019-p1047	2	Inf_5	1311.55
Sample13	5019-p1047_CSF_D0_220322	D0	6	MUT_H3F3A	0	FAM	0	2022-03-22	5019-p1047	2	Inf_6	0
Sample13	5019-p1047_CSF_D0_220322	D0	6	WT_H3F3A	43.9858	HEX	879.716	2022-03-22	5019-p1047	2	Inf_6	21.9929
Sample13	5019-p1047_CSF_D0_220322	D0	6	MUT_H3F3A	0	FAM	0	2022-03-22	5019-p1047	2	Inf_6	0
Sample13	5019-p1047_CSF_D0_220322	D0	6	WT_H3F3A	46.0997	HEX	921.994	2022-03-22	5019-p1047	2	Inf_6	23.0498
Sample13	5019-p1047_CSF_D0_220322	D0	6	MUT_H3F3A	0	FAM	0	2022-03-22	5019-p1047	2	Inf_6	0
Sample13	5019-p1047_CSF_D0_220322	D0	6	WT_H3F3A	42.9375	HEX	858.75	2022-03-22	5019-p1047	2	Inf_6	21.4688
Sample13	5019-p1047_CSF_D0_220322	D0	6	MUT_H3F3A	0	FAM	0	2022-03-22	5019-p1047	2	Inf_6	0
Sample13	5019-p1047_CSF_D0_220322	D0	6	WT_H3F3A	42.7947	HEX	855.894	2022-03-22	5019-p1047	2	Inf_6	21.3973
Sample11	5019-p1047_CSF_D7_220329	D7	6	MUT_H3F3A	0	FAM	0	2022-03-29	5019-p1047	2	Inf_6	0
Sample11	5019-p1047_CSF_D7_220329	D7	6	WT_H3F3A	154.412	HEX	3088.23	2022-03-29	5019-p1047	2	Inf_6	77.2058
Sample11	5019-p1047_CSF_D7_220329	D7	6	MUT_H3F3A	0.0514833	FAM	1.02967	2022-03-29	5019-p1047	2	Inf_6	0.0257417
Sample11	5019-p1047_CSF_D7_220329	D7	6	WT_H3F3A	152.31	HEX	3046.21	2022-03-29	5019-p1047	2	Inf_6	76.1552
Sample11	5019-p1047_CSF_D7_220329	D7	6	MUT_H3F3A	0.0509328	FAM	1.01866	2022-03-29	5019-p1047	2	Inf_6	0.0254664
Sample11	5019-p1047_CSF_D7_220329	D7	6	WT_H3F3A	153.993	HEX	3079.86	2022-03-29	5019-p1047	2	Inf_6	76.9965
Sample11	5019-p1047_CSF_D7_220329	D7	6	MUT_H3F3A	0.05447	FAM	1.0894	2022-03-29	5019-p1047	2	Inf_6	0.027235
Sample11	5019-p1047_CSF_D7_220329	D7	6	WT_H3F3A	157.477	HEX	3149.54	2022-03-29	5019-p1047	2	Inf_6	78.7385
Sample9	5019-p1056_CSF_Baseline_211129	Baseline	1	MUT_H3F3A	3.50193	FAM	70.0386	2021-11-29	5019-p1056	2	Inf_1	1.75097
Sample9	5019-p1056_CSF_Baseline_211129	Baseline	1	WT_H3F3A	15.1996	HEX	303.991	2021-11-29	5019-p1056	2	Inf_1	7.59978
Sample9	5019-p1056_CSF_Baseline_211129	Baseline	1	MUT_H3F3A	2.374	FAM	47.48	2021-11-29	5019-p1056	2	Inf_1	1.187
Sample9	5019-p1056_CSF_Baseline_211129	Baseline	1	WT_H3F3A	14.734	HEX	294.679	2021-11-29	5019-p1056	2	Inf_1	7.36698
Sample9	5019-p1056_CSF_Baseline_211129	Baseline	1	MUT_H3F3A	3.0666	FAM	61.332	2021-11-29	5019-p1056	2	Inf_1	1.5333
Sample9	5019-p1056_CSF_Baseline_211129	Baseline	1	WT_H3F3A	15.468	HEX	309.36	2021-11-29	5019-p1056	2	Inf_1	7.734
Sample9	5019-p1056_CSF_Baseline_211129	Baseline	1	MUT_H3F3A	2.67633	FAM	53.5266	2021-11-29	5019-p1056	2	Inf_1	1.33817
Sample9	5019-p1056_CSF_Baseline_211129	Baseline	1	WT_H3F3A	13.781	HEX	275.62	2021-11-29	5019-p1056	2	Inf_1	6.89051
Sample14	5019-p1056_CSF_D3_211206	D3	1	MUT_H3F3A	10.8675	FAM	217.349	2021-12-06	5019-p1056	2	Inf_1	5.43373
Sample14	5019-p1056_CSF_D3_211206	D3	1	WT_H3F3A	69.0127	HEX	1380.26	2021-12-06	5019-p1056	2	Inf_1	34.5064
Sample14	5019-p1056_CSF_D3_211206	D3	1	MUT_H3F3A	11.8304	FAM	236.608	2021-12-06	5019-p1056	2	Inf_1	5.91521
Sample14	5019-p1056_CSF_D3_211206	D3	1	WT_H3F3A	66.2245	HEX	1324.49	2021-12-06	5019-p1056	2	Inf_1	33.1122
Sample14	5019-p1056_CSF_D3_211206	D3	1	MUT_H3F3A	12.3824	FAM	247.649	2021-12-06	5019-p1056	2	Inf_1	6.19122
Sample14	5019-p1056_CSF_D3_211206	D3	1	WT_H3F3A	67.932	HEX	1358.64	2021-12-06	5019-p1056	2	Inf_1	33.966
Sample14	5019-p1056_CSF_D3_211206	D3	1	MUT_H3F3A	11.052	FAM	221.04	2021-12-06	5019-p1056	2	Inf_1	5.52601
Sample14	5019-p1056_CSF_D3_211206	D3	1	WT_H3F3A	65.6182	HEX	1312.36	2021-12-06	5019-p1056	2	Inf_1	32.8091
Sample12	5019-p1056_CSF_D47_220118	D47	1	MUT_H3F3A	373.071	FAM	7461.41	2022-01-18	5019-p1056	2	Inf_1	186.535
Sample12	5019-p1056_CSF_D47_220118	D47	1	WT_H3F3A	519.692	HEX	10393.8	2022-01-18	5019-p1056	2	Inf_1	259.846
Sample12	5019-p1056_CSF_D47_220118	D47	1	MUT_H3F3A	367.799	FAM	7355.99	2022-01-18	5019-p1056	2	Inf_1	183.9
Sample12	5019-p1056_CSF_D47_220118	D47	1	WT_H3F3A	507.344	HEX	10146.9	2022-01-18	5019-p1056	2	Inf_1	253.672
Sample12	5019-p1056_CSF_D47_220118	D47	1	MUT_H3F3A	373.732	FAM	7474.63	2022-01-18	5019-p1056	2	Inf_1	186.866
Sample12	5019-p1056_CSF_D47_220118	D47	1	WT_H3F3A	511.977	HEX	10239.5	2022-01-18	5019-p1056	2	Inf_1	255.989
Sample12	5019-p1056_CSF_D47_220118	D47	1	MUT_H3F3A	385.044	FAM	7700.88	2022-01-18	5019-p1056	2	Inf_1	192.522
Sample12	5019-p1056_CSF_D47_220118	D47	1	WT_H3F3A	516.664	HEX	10333.3	2022-01-18	5019-p1056	2	Inf_1	258.332

## Sheet: Pro-inflammatory cytokines
patient	sample_type	infusion_type	infusion_number	day_post_most_recent_infusion	day_post_iv_infusion	tech_replicate	replicate_number	IFNG	IL2	IL6	IL8/CXCL8	IL10	IP10/CXCL10	MCP1/CCL2	MIG/CXCL9	TNFA	MCP2/CCL8
6005-001	CSF	IV	1	-12	-12	yes	1	<0.10	<0.04	0.42	<0.01	<2.49	<2.38	612.85	26.85	<1.03	<1.22
6005-001	CSF	IV	1	-12	-12	yes	2	0.57	<0.04	1.08	<0.01	<2.49	<2.38	607.88	26.85	<1.03	<1.22
6005-001	CSF	IV	1	0	0	yes	1	<0.10	0.48	6.65	3.7	<2.49	<2.38	700.64	152.08	<1.03	<1.22
6005-001	CSF	IV	1	0	0	yes	2	<0.10	0.48	6.33	3.7	<2.49	<2.38	717	149.22	<1.03	<1.22
6005-001	CSF	IV	1	3	3	yes	1	0.57	0.04	14.78	10.82	<2.49	<2.38	765.85	280.96	<1.03	<1.22
6005-001	CSF	IV	1	3	3	yes	2	<0.10	0.33	15.75	13.59	<2.49	<2.38	787.76	264.41	<1.03	<1.22
6005-001	CSF	IV	1	6	6	yes	1	0.46	0.33	11.19	2.67	<2.49	<2.38	782.18	1425.98	<1.03	<1.22
6005-001	CSF	IV	1	6	6	yes	2	0.57	0.84	11.19	3.96	<2.49	<2.38	779.68	1376.21	<1.03	<1.22
6005-001	CSF	IV	1	7	7	yes	1	1.27	<0.04	4.86	<0.01	<2.49	25.78	679.93	1747.16	2.02	<1.22
6005-001	CSF	IV	1	7	7	yes	2	1.04	0.77	5.07	<0.01	<2.49	24.68	679.76	1500.45	<1.03	<1.22
6005-001	CSF	IV	1	7.1	7.1	yes	1	1.5	0.18	17.16	0.84	<2.49	92.62	818	2543.82	4.88	<1.22
6005-001	CSF	IV	1	7.1	7.1	yes	2	1.95	<0.04	15.97	1.63	<2.49	94.95	799.17	2394.45	2.02	<1.22
6005-001	CSF	IV	1	8	8	yes	1	0.1	0.11	9.28	7.65	<2.49	739.46	1197.68	3719.63	7.65	<1.22
6005-001	CSF	IV	1	8	8	yes	2	0.34	0.33	8.05	6.77	<2.49	817.36	1236.89	3959.91	5.81	<1.22
6005-001	CSF	IV	1	9	9	yes	1	2.86	0.62	21.01	3.45	<2.49	103.78	1105.59	1371.23	5.81	<1.22
6005-001	CSF	IV	1	9	9	yes	2	2.41	0.91	19.42	3.83	<2.49	107.46	1179.28	1336.32	2.02	<1.22
6005-001	CSF	IV	1	9.1	9.1	yes	1	3.66	0.91	43.35	22.67	<2.49	453.49	1793.37	2142.72	7.65	<1.22
6005-001	CSF	IV	1	9.1	9.1	yes	2	3.77	1.06	38.7	19.77	<2.49	409.32	1796.92	1881.98	10.38	<1.22
6005-001	CSF	IV	1	10	10	yes	1	0.57	0.99	23.31	49.74	<2.49	4734.63	2725.72	2912.88	50.86	<1.22
6005-001	CSF	IV	1	10	10	yes	2	0.34	2.58	22.06	50.51	<2.49	4835.62	2634.71	2888.99	64.18	<1.22
6005-001	CSF	IV	1	11	11	yes	1	0.57	<0.04	12.47	19.14	<2.49	549.44	1030.18	983.84	15.74	<1.22
6005-001	CSF	IV	1	11	11	yes	2	0.57	0.33	12.22	20.52	<2.49	496.62	1013.65	935.46	9.47	<1.22
6005-001	CSF	IV	1	14	14	yes	1	0.34	0.91	4.78	17.12	<2.49	56.05	650.3	267.18	3.94	<1.22
6005-001	CSF	IV	1	14	14	yes	2	<0.10	0.84	4.63	14.85	<2.49	53.86	629.32	231.11	7.65	<1.22
6005-001	CSF	IV	1	18	18	yes	1	0.34	0.48	3.28	10.82	<2.49	<2.38	752.18	140.6	<1.03	<1.22
6005-001	CSF	IV	1	18	18	yes	2	0.34	<0.04	3.57	11.32	<2.49	<2.38	737.02	123.26	<1.03	<1.22
6005-001	CSF	IV	1	18.1	18.1	yes	1	<0.10	<0.04	4.14	0.84	<2.49	11.74	890.39	99.88	<1.03	<1.22
6005-001	CSF	IV	1	18.1	18.1	yes	2	<0.10	0.18	3.79	0.57	<2.49	4.7	876.53	93.98	2.02	<1.22
6005-001	CSF	IV	1	19	19	yes	1	0.1	<0.04	17.63	3.7	<2.49	59.44	1426.9	208.74	2.99	<1.22
6005-001	CSF	IV	1	19	19	yes	2	<0.10	<0.04	13.55	2.67	<2.49	47.09	1251.1	157.81	<1.03	<1.22
6005-001	CSF	IV	1	20	20	yes	1	0.34	0.26	9.16	2.93	<2.49	37.2	937.72	338.4	<1.03	<1.22
6005-001	CSF	IV	1	20	20	yes	2	<0.10	<0.04	10.91	2.67	<2.49	32.86	917.97	351.99	<1.03	<1.22
6005-001	CSF	IV	1	21	21	yes	1	<0.10	0.33	5.12	0.57	<2.49	<2.38	537.68	280.96	<1.03	<1.22
6005-001	CSF	IV	1	21	21	yes	2	<0.10	<0.04	5.15	0.01	<2.49	<2.38	580.54	283.71	<1.03	<1.22
6005-001	CSF	IV	1	24	24	yes	1	<0.10	0.33	3	0.57	<2.49	<2.38	671.31	180.56	<1.03	<1.22
6005-001	CSF	IV	1	24	24	yes	2	<0.10	0.62	3.59	1.76	<2.49	<2.38	643.59	186.22	<1.03	<1.22
6005-001	CSF	IV	1	28	28	yes	1	<0.10	0.04	22.32	2.67	<2.49	<2.38	636.38	20.39	<1.03	<1.22
6005-001	CSF	IV	1	28	28	yes	2	<0.10	1.35	19.64	2.8	<2.49	<2.38	610.91	39.5	<1.03	<1.22
6005-001	CSF	IV	1	35	35	yes	1	<0.10	1.79	47.44	8.03	<2.49	<2.38	1221.32	332.96	1.03	<1.22
6005-001	CSF	IV	1	35	35	yes	2	<0.10	0.48	44.34	7.78	<2.49	<2.38	1148.93	327.51	<1.03	<1.22
6005-001	CSF	IV	1	51	51	yes	1	1.27	<0.04	289.4	9.05	<2.49	<2.38	2459.66	258.88	2.02	<1.22
6005-001	CSF	IV	1	51	51	yes	2	0.57	0.33	298.12	9.05	<2.49	<2.38	2458.44	219.95	11.28	<1.22
6005-001	CSF	IV	1	57	57	yes	1	<0.10	0.62	192.41	43.98	<2.49	<2.38	2800.67	203.13	<1.03	<1.22
6005-001	CSF	IV	1	57	57	yes	2	<0.10	0.77	196.18	40.66	<2.49	<2.38	2838.14	242.25	3.94	<1.22
6005-001	CSF	IV	1	79	79	yes	1	<0.10	0.18	2.77	2.41	<2.49	<2.38	1032.54	13.78	<1.03	<1.22
6005-001	CSF	IV	1	79	79	yes	2	<0.10	0.33	2.32	2.93	<2.49	<2.38	983.02	26.85	1.03	<1.22
6005-001	plasma	IV	1	0	0	yes	1	4	0.84	0.47	5.49	<0.05	388.53	403.78	3842.22	50.86	22.89
6005-001	plasma	IV	1	0	0	yes	2	3.77	1.2	0.24	4.22	<0.05	408.08	418.32	3785.66	47.5	24.41
6005-001	plasma	IV	1	7	7	yes	1	88.05	1.5	82.83	10.56	99.23	1884.15	742.85	38787.2	177.04	61.79
6005-001	plasma	IV	1	7	7	yes	2	85.46	1.79	74.9	8.54	98.2	1894.57	705.4	37976.2	164.37	58.99
6005-001	plasma	IV	1	14	14	yes	1	4.11	0.91	1.49	8.54	<0.05	173.23	128.98	907.38	44.13	16.16
6005-001	plasma	IV	1	14	14	yes	2	3.32	1.28	1.24	8.92	<0.05	162.5	130.42	889.48	50.86	15.53
6005-001	plasma	IV	1	21	21	yes	1	6.7	1.5	316.74	3.96	6.36	4261.41	326.5	10059.6	154.83	25.82
6005-001	plasma	IV	1	21	21	yes	2	6.25	1.2	303.8	3.45	4.57	4107.78	326.31	9657.21	138.89	27.15
6005-001	plasma	IV	1	51	51	yes	1	3.43	<0.04	<0.24	4.47	2.79	496.3	159.94	3648.82	54.2	9.69
6005-001	plasma	IV	1	51	51	yes	2	3.66	<0.04	<0.24	5.11	5.26	494.08	159.5	3454.94	52.53	20.34
6005-003	CSF	IV	1	-12	-12	yes	1	<0.10	1.35	<0.11	<0.01	<2.49	<2.38	596.33	<5.70	<1.03	<1.22
6005-003	CSF	IV	1	-12	-12	yes	2	<0.10	<0.04	<0.11	<0.01	<2.49	<2.38	546.96	<5.70	<1.03	<1.22
6005-003	CSF	IV	1	0	0	yes	1	<0.10	0.62	2.69	0.3	<2.49	<2.38	1076.71	111.61	<1.03	<1.22
6005-003	CSF	IV	1	0	0	yes	2	<0.10	<0.04	2.52	1.24	<2.49	<2.38	1049.27	111.61	<1.03	<1.22
6005-003	CSF	IV	1	2	2	yes	1	<0.10	0.4	1.63	<0.01	<2.49	<2.38	1025.71	93.98	<1.03	<1.22
6005-003	CSF	IV	1	2	2	yes	2	0.1	<0.04	0.71	<0.01	<2.49	<2.38	953.31	117.44	<1.03	<1.22
6005-003	CSF	IV	1	7	7	yes	1	<0.10	<0.04	1.85	0.3	<2.49	<2.38	774.51	157.81	<1.03	<1.22
6005-003	CSF	IV	1	7	7	yes	2	<0.10	0.4	1.85	<0.01	<2.49	<2.38	703.57	137.72	<1.03	<1.22
6005-003	CSF	IV	1	8	8	yes	1	0.1	<0.04	8.2	0.01	<2.49	<2.38	887.55	258.88	<1.03	<1.22
6005-003	CSF	IV	1	8	8	yes	2	0.8	0.04	7.09	<0.01	<2.49	<2.38	876.78	219.95	<1.03	<1.22
6005-003	CSF	IV	1	9	9	yes	1	0.1	0.84	20.79	3.06	<2.49	89.47	1521.62	395.23	<1.03	<1.22
6005-003	CSF	IV	1	9	9	yes	2	0.1	<0.04	19.14	3.19	<2.49	80.07	1467.94	403.3	<1.03	<1.22
6005-003	CSF	IV	1	10	10	yes	1	0.34	0.69	18.29	4.47	<2.49	29.7	1169.15	269.94	<1.03	<1.22
6005-003	CSF	IV	1	10	10	yes	2	0.57	0.62	19.01	4.73	<2.49	27.14	1266.39	261.65	<1.03	<1.22
6005-003	CSF	IV	1	13	13	yes	1	<0.10	0.33	5.56	3.06	<2.49	<2.38	997.15	93.98	2.99	<1.22
6005-003	CSF	IV	1	13	13	yes	2	<0.10	<0.04	5.39	3.19	<2.49	<2.38	1018.12	93.98	<1.03	<1.22
6005-003	CSF	IV	1	16	16	yes	1	0.1	<0.04	6.06	2.67	<2.49	<2.38	1280.67	102.82	<1.03	<1.22
6005-003	CSF	IV	1	16	16	yes	2	<0.10	0.18	6.03	3.45	<2.49	<2.38	1366.23	99.88	<1.03	<1.22
6005-003	CSF	IV	1	20	20	yes	1	<0.10	0.48	5.07	0.84	<2.49	<2.38	1087.57	105.76	<1.03	<1.22
6005-003	CSF	IV	1	20	20	yes	2	<0.10	<0.04	5.53	2.15	<2.49	<2.38	1077.56	123.26	<1.03	<1.22
6005-003	CSF	IV	1	22	22	yes	1	<0.10	0.04	5.59	3.83	<2.49	<2.38	1018.03	76.14	2.02	<1.22
6005-003	CSF	IV	1	22	22	yes	2	<0.10	0.11	5.15	2.67	<2.49	<2.38	1009.86	51.89	<1.03	<1.22
6005-003	CSF	IV	1	28	28	yes	1	<0.10	0.04	8.53	2.54	<2.49	<2.38	1600.77	51.89	<1.03	<1.22
6005-003	CSF	IV	1	28	28	yes	2	<0.10	<0.04	6.62	1.63	<2.49	<2.38	1478.38	33.22	<1.03	<1.22
6005-003	CSF	ICV	2	0	107	yes	1	<0.16	0.08	2.31	0.35	<0.02	<2.56	798.11	18.58	<0.32	<1.22
6005-003	CSF	ICV	2	0	107	yes	2	<0.16	<0.03	2.33	1.35	<0.02	<2.56	772.35	<1.04	1.08	<1.22
6005-003	CSF	ICV	2	1	108	yes	1	6161.71	141.65	5760.88	276.63	10.91	5892.02	104967	66728.4	830.76	6885.35
6005-003	CSF	ICV	2	1	108	yes	2	5865.79	126.81	5708.14	226.77	10.75	5669.75	102639	66189.8	803.18	6676.99
6005-003	CSF	ICV	2	2	109	yes	1	71432.4	661.67	26300.5	408.94	90.64	7897.94	93287.8	224923	1220.31	12530.8
6005-003	CSF	ICV	2	2	109	yes	2	157972	647.3	31580.8	413.48	94.08	7579.3	95220.9	232803	1205.26	12565.6
6005-003	CSF	ICV	2	3	110	yes	1	15495.8	40.56	4013.08	86.9	13.16	9201.7	2179.82	126051	385.99	329.26
6005-003	CSF	ICV	2	3	110	yes	2	13369.2	40.56	4009.11	74.88	15.99	6803.58	2130.53	131196	348.2	334.95
6005-003	CSF	ICV	2	4	111	yes	1	4067.23	6.41	814.19	127.94	7.09	9290.48	1784.21	86450.8	363.68	266.18
6005-003	CSF	ICV	2	4	111	yes	2	4031.83	7.69	816.96	125.31	8.18	11183.2	1770.54	82091.8	356.94	245.17
6005-003	CSF	ICV	2	6	113	yes	1	195.34	1.77	203.52	21.9	16.17	6538.75	1206.58	30265.6	85.56	49.99
6005-003	CSF	ICV	2	6	113	yes	2	190.32	1.69	191.71	20.22	15.73	6098.52	1203.95	29736.1	90.31	48.73
6005-003	CSF	ICV	2	14	121	yes	1	<0.16	<0.03	1.82	<0.01	<0.02	<2.56	704.43	357.13	3.19	<1.22
6005-003	CSF	ICV	2	14	121	yes	2	<0.16	<0.03	1.55	<0.01	<0.02	<2.56	689.59	308.19	<0.32	<1.22
6005-003	CSF	ICV	2	32	139	yes	1	<0.16	<0.03	2.47	<0.01	<0.02	<2.56	1022.44	<1.04	1.08	<1.22
6005-003	CSF	ICV	2	32	139	yes	2	<0.16	<0.03	2.52	0.01	<0.02	<2.56	840.7	6.94	0.32	<1.22
6005-003	plasma	IV	1	0	0	yes	1	16.06	3.81	1.82	7.27	0.05	323.43	676.08	6130.57	96.99	40.59
6005-003	plasma	IV	1	0	0	yes	2	16.06	1.2	1.76	5.37	<0.05	302.63	656.75	5885.42	103.48	38.93
6005-003	plasma	IV	1	7	7	yes	1	68.12	1.06	52.63	6.64	57.82	413.97	1282.76	17963.5	126.87	82.07
6005-003	plasma	IV	1	7	7	yes	2	67.47	1.86	50.97	7.4	56.67	402.63	1275.27	17130	129.28	86.07
6005-003	plasma	IV	1	13	13	yes	1	6.93	<0.04	52.32	2.93	<0.05	145.79	208.95	3360.17	62.52	6.78
6005-003	plasma	IV	1	13	13	yes	2	6.03	0.91	52.04	3.7	<0.05	138.75	207.18	3265.26	59.2	9.69
6005-003	plasma	IV	1	20	20	yes	1	14.51	<0.04	37.16	4.22	<0.05	627.01	406.8	10560	92.11	28.4
6005-003	plasma	IV	1	20	20	yes	2	14.95	0.55	32.45	4.09	0.05	591.06	400.22	10155.5	106.72	29.3
6005-003	plasma	IV	1	22	22	yes	1	14.51	0.33	29.56	3.45	<0.05	204.83	360.83	4784.32	69.15	11.76
6005-003	plasma	IV	1	22	22	yes	2	13.51	<0.04	28.45	3.45	<0.05	205.39	366.09	4991.76	55.87	20.34
6005-003	plasma	IV	1	28	28	yes	1	15.95	<0.04	17.16	1.1	<0.05	182.46	345.77	2157.28	54.2	<1.22
6005-003	plasma	IV	1	28	28	yes	2	14.4	<0.04	16.28	2.67	<0.05	179.21	346.78	2089.26	64.18	<1.22
6005-003	plasma	ICV	2	0	107	yes	1	10.6	0.71	0.84	2.49	<0.02	57.06	218.07	1415.59	58.78	21.22
6005-003	plasma	ICV	2	0	107	yes	2	9.84	0.11	1.16	1.67	<0.02	55.41	208.5	1215.73	45.21	22.3
6005-003	plasma	ICV	2	3	110	yes	1	12.78	2.38	0.69	1.99	<0.02	174.66	49.35	867.23	43.54	<1.22
6005-003	plasma	ICV	2	3	110	yes	2	12.57	1.39	1.04	2.15	<0.02	160.73	45.54	801.07	43.54	<1.22
6005-003	plasma	ICV	2	6	113	yes	1	9.56	0.17	0.5	1.2	<0.02	98.35	208.25	1194.93	29.84	2.48
6005-003	plasma	ICV	2	6	113	yes	2	9.84	0.17	0.65	1.2	<0.02	102.54	212.44	1194.93	25.57	3.88
6005-003	plasma	ICV	2	14	121	yes	1	9.77	0.17	0.56	1.2	<0.02	99.74	244.1	1091.06	34.17	17.02
6005-003	plasma	ICV	2	14	121	yes	2	10.05	0.05	0.86	1.51	<0.02	99.82	231.8	997.7	39.66	18.92
6005-003	plasma	ICV	2	32	139	yes	1	11.09	<0.03	0.58	1.05	<0.02	103.76	224.86	1503.17	34.17	9.71
6005-003	plasma	ICV	2	32	139	yes	2	10.05	0.31	0.38	0.41	<0.02	99.93	209.19	1467.71	38	8.59
6005-004	CSF	IV	1	-20	-20	yes	1	2.05	1.14	5112.81	1547.4	2.61	1016.27	>115959.32	479.88	73.22	39.38
6005-004	CSF	IV	1	-20	-20	yes	2	2.29	1.06	4874.88	1577.72	1.96	911.17	>115959.32	418.43	79.67	37.68
6005-004	CSF	IV	1	0	0	yes	1	<0.02	0.05	3.93	2.15	<0.02	327.83	1546.64	134.01	8.27	<1.22
6005-004	CSF	IV	1	0	0	yes	2	0.02	0.31	3.33	1.67	<0.02	307.23	1487.26	117.93	7.32	<1.22
6005-004	CSF	IV	1	2	2	yes	1	0.11	0.08	2.91	0.9	<0.02	63.77	1076.67	73.92	7.32	<1.22
6005-004	CSF	IV	1	2	2	yes	2	<0.02	<0.00	2.44	0.76	<0.02	53.45	926.96	54.04	4.53	<1.22
6005-004	CSF	IV	1	6	6	yes	1	<0.02	0.27	2.06	1.05	<0.02	75.36	1022.78	138.03	4.53	<1.22
6005-004	CSF	IV	1	6	6	yes	2	0.25	0.11	1.85	0.48	<0.02	67.86	1019.14	125.97	7.32	<1.22
6005-004	CSF	IV	1	7	7	yes	1	0.02	0.45	3.81	0.55	<0.02	187.06	748.05	247.2	5.91	<1.22
6005-004	CSF	IV	1	7	7	yes	2	<0.02	<0.00	3.33	1.2	<0.02	169.68	730.47	226.91	<0.92	<1.22
6005-004	CSF	IV	1	8	8	yes	1	0.72	0	3.34	2.15	<0.02	1001.02	1608.76	475.78	2.76	<1.22
6005-004	CSF	IV	1	8	8	yes	2	0.67	0.11	3.57	2.74	<0.02	902.67	1529.27	373.46	2.76	<1.22
6005-004	CSF	IV	1	13	13	yes	1	<0.02	0.14	16.31	2.83	<0.02	152.48	1203.42	105.9	4.99	<1.22
6005-004	CSF	IV	1	13	13	yes	2	<0.02	0.17	13.32	1.67	<0.02	123.16	1049.78	71.93	4.53	<1.22
6005-004	CSF	IV	1	27	27	yes	1	<0.02	0	8.71	2.49	<0.02	79.89	885.87	38.21	5.45	<1.22
6005-004	CSF	IV	1	27	27	yes	2	<0.02	<0.00	8.24	1.35	<0.02	75.03	802.68	36.24	<0.92	<1.22
6005-004	CSF	ICV	2	0	84	yes	1	0.16	<0.03	5.31	4.78	<0.02	352.62	1050.38	121.95	8.75	<1.22
6005-004	CSF	ICV	2	0	84	yes	2	<0.16	<0.03	5.23	4.15	<0.02	339.67	1029.9	101.9	7.32	<1.22
6005-004	CSF	ICV	2	8	92	yes	1	<0.16	<0.03	2.57	1.05	<0.02	111.64	552.54	69.94	1.08	<1.22
6005-004	CSF	ICV	2	8	92	yes	2	<0.16	<0.03	2.37	1.2	<0.02	109.1	574.52	71.93	2.76	<1.22
6005-004	CSF	ICV	2	29	113	yes	1	<0.16	<0.03	4.48	2.49	<0.02	326.91	1013.13	129.99	1.9	<1.22
6005-004	CSF	ICV	2	29	113	yes	2	<0.16	0.03	4.57	2.32	<0.02	310.1	970.68	136.02	0.69	<1.22
6005-004	plasma	IV	1	0	0	yes	1	2.77	0.9	0.56	4.97	3.08	151.55	295.57	3343.36	46.33	24.82
6005-004	plasma	IV	1	0	0	yes	2	3.65	1.56	0.75	6.09	3.21	147.74	298.7	3474.35	40.76	27.15
6005-004	plasma	IV	1	2	2	yes	1	3.65	2.43	0.6	6.09	2.41	72.21	250.97	2353.27	35.26	27.37
6005-004	plasma	IV	1	2	2	yes	2	3.21	2.16	0.51	6.86	2.48	76.57	263.32	2336.47	41.87	27.37
6005-004	plasma	IV	1	6	6	yes	1	7.38	1.9	1.71	5.81	21.61	243	361.66	7479.56	48.57	40.86
6005-004	plasma	IV	1	6	6	yes	2	6.91	1.9	1.74	5.43	20.7	231.96	354.78	7111.58	44.09	40.37
6005-004	plasma	IV	1	7	7	yes	1	106.9	1.86	20.95	7.05	211.05	1220.54	814.05	15230.9	66.83	145.61
6005-004	plasma	IV	1	7	7	yes	2	106.73	1.9	19.02	5.43	203.67	1191.97	791.25	15104.8	66.83	138.34
6005-004	plasma	IV	1	8	8	yes	1	194.43	1.47	406.85	7.44	685.41	3343.61	878.19	14357.5	126.55	132.6
6005-004	plasma	IV	1	8	8	yes	2	193.51	1.47	398.86	8.42	690.74	3330.28	871	14996.1	124.1	126.05
6005-004	plasma	IV	1	9	9	yes	1	169.9	1.9	408.39	13.35	402.79	1961.75	783.51	10632.8	113.14	104.72
6005-004	plasma	IV	1	9	9	yes	2	156.41	1.23	406.58	6.66	356.24	1738.05	742.46	9836	93.28	99.81
6005-004	plasma	IV	1	12	12	yes	1	3.4	3.39	5.51	8.52	4.99	130.57	95.94	1303.11	58.78	32.56
6005-004	plasma	IV	1	12	12	yes	2	2.41	1.06	5.07	5.81	3.15	127.74	91.84	1049.55	51.95	33.9
6005-004	plasma	IV	1	13	13	yes	1	3.4	3.06	4.9	7.24	4.84	246.64	157.08	1711.99	66.83	51.64
6005-004	plasma	IV	1	13	13	yes	2	3.4	1.81	4.94	8.22	3.15	239.71	149.46	1632.59	55.36	51.1
6005-004	plasma	IV	1	15	15	yes	1	3.58	1.35	4.94	7.24	1.83	122.89	96.72	1430.18	53.09	31.78
6005-004	plasma	IV	1	15	15	yes	2	2.53	1.47	4.85	8.03	1.96	118.42	100.02	1282.29	55.36	31.18
6005-004	plasma	IV	1	20	20	yes	1	4.09	1.73	6.7	6.66	3.08	119.98	154.04	1732.9	51.95	27.6
6005-004	plasma	IV	1	20	20	yes	2	3.65	1.56	7.29	6.28	3.15	127.93	163.22	1841.66	58.78	28.04
6005-004	plasma	IV	1	27	27	yes	1	4.03	2.07	8.09	4.97	4.05	169.8	189.28	1707.81	46.33	29.33
6005-004	plasma	IV	1	27	27	yes	2	3.27	1.52	7.57	4.78	2.02	161.35	184.67	1584.56	46.33	27.82
6005-004	plasma	ICV	2	0	84	yes	1	2.53	0.6	6.49	4.69	0.2	112.46	167.12	2147.56	45.21	41.35
6005-004	plasma	ICV	2	0	84	yes	2	2.41	0.24	7.45	4.78	<0.02	111.48	170.56	2051.1	39.11	43.55
6005-004	plasma	ICV	2	7	91	yes	1	2.53	1.47	1.45	4.97	<0.02	63.86	94.19	3715.39	48.01	41.35
6005-004	plasma	ICV	2	7	91	yes	2	2.9	1.31	1.48	5.81	0.55	66.74	97.5	3861.41	45.21	40.7
6005-004	plasma	ICV	2	9	93	yes	1	3.4	0.86	1.86	4.97	0.44	110.74	80.51	1732.9	45.21	36.63
6005-004	plasma	ICV	2	9	93	yes	2	3.08	0.9	2.17	4.78	0.44	121.69	99.44	1925.4	50.82	34.83
6005-004	plasma	ICV	2	14	98	yes	1	2.71	1.39	0.62	5.24	<0.02	74.82	127.94	1933.78	41.87	33.9
6005-004	plasma	ICV	2	14	98	yes	2	3.27	1.27	0.72	4.42	0.07	75.4	128.13	1984.05	48.57	32.37
6005-004	plasma	ICV	2	16	100	yes	1	2.9	1.81	0.52	5.62	<0.02	82.02	94.19	1488.56	42.43	32.37
6005-004	plasma	ICV	2	16	100	yes	2	2.41	1.14	0.53	4.6	<0.02	81.69	91.54	1486.48	54.22	35.56
6005-004	plasma	ICV	2	21	105	yes	1	1.93	0.9	0.58	4.51	<0.02	93.5	90.07	1620.06	46.33	36.98
6005-004	plasma	ICV	2	21	105	yes	2	2.41	0.98	0.77	5.15	<0.02	92.7	92.23	1666.02	42.43	37.51
6005-004	plasma	ICV	2	29	113	yes	1	2.41	0.98	1.01	4.78	<0.02	113.67	134.48	1757.99	43.54	40.7
6005-004	plasma	ICV	2	29	113	yes	2	2.9	0.6	1.1	3.52	<0.02	111.09	131.54	1711.99	44.09	38.2
6005-005	CSF	IV	1	0	0	no	1	12.15	2.18	173.07	455.44	<0.69	2024.82	5124.44	811.83	46.63	22.38
6005-005	CSF	IV	1	3	3	no	1	20.64	1.84	90.66	62.83	<0.69	1249.33	2648.55	4063.2	30.32	18.58
6005-005	CSF	IV	1	7	7	no	1	1077.12	3.7	2656.51	805.77	182.07	15988.1	>50000.00	34260.1	278.98	80.53
6005-005	CSF	IV	1	14	14	no	1	24.07	5.72	361.67	127.04	<0.69	3730.1	3811.89	12464	62.58	19.32
6005-005	CSF	IV	1	21	21	no	1	8.03	1.33	90.32	136.84	<0.69	876.47	2082.89	5002.4	30.32	19.32
6005-005	CSF	IV	1	28	28	no	1	11.13	1.84	139.52	233.74	<0.69	1399.96	3046.97	5726.81	25.88	18.95
6005-005	CSF	ICV	2	0	90	no	1	10.61	2.52	471.61	252.43	<0.69	663.13	2950.97	2009.18	9.85	18.2
6005-005	CSF	ICV	2	7	97	no	1	11.64	2.18	234.58	87.79	<0.69	1356.85	2889.92	6762.81	25.88	22.38
6005-005	CSF	ICV	2	14	104	no	1	5.66	1.84	235.19	60.38	<0.69	140.59	2269.24	537.61	2.48	17.01
6005-005	CSF	ICV	2	28	118	no	1	6.98	1.67	397.02	145.44	<0.69	324.34	2565.75	635.62	9.85	17.41
6005-005	CSF	ICV	3	7	125	no	1	596.41	4.88	4939.3	1014.97	9.01	16088.9	12845.9	74665.2	224.03	284.51
6005-005	CSF	ICV	3	14	132	no	1	32.05	2.18	396.82	268.19	<0.69	613.91	2764.83	37258.2	26.99	109.93
6005-005	CSF	ICV	4	7	153	no	1	29.4	1.16	229.31	72.73	<0.69	676.13	1612.67	17114.8	7.45	53.19
6005-005	CSF	ICV	4	13	159	no	1	4.32	1.16	59.46	41.3	<0.69	403.98	1244.66	2960.95	<1.15	18.2
6005-005	CSF	ICV	5	0	186	no	1	5.92	1.33	123.75	70.23	<0.69	378.75	1952.67	548.58	2.48	16.59
6005-005	CSF	ICV	5	2	188	no	1	889	3.62	571.35	270.38	22.64	7634.48	2656.77	73896.2	225.98	158.2
6005-005	CSF	ICV	5	14	200	no	1	12.15	1.67	130.4	127.88	<0.69	1151.03	3369.15	92528.1	25.88	123.76
6005-005	CSF	ICV	5	51	237	no	1	4.32	1.33	357.5	130.63	<0.69	526.12	1529.47	657.2	9.85	14.84
6005-005	plasma	IV	1	-44	-44	no	1	5.92	0.13	<0.15	1.47	<0.45	227.93	327.46	2330.87	62.58	19.32
6005-005	plasma	IV	1	0	0	no	1	<0.01	0.13	4.51	3.15	1.54	382.77	860.93	5854.22	41.24	45.43
6005-005	plasma	IV	1	3	3	no	1	734.41	6.89	1371.55	24.3	121.21	6729.52	2860.83	64737.9	271.32	86.27
6005-005	plasma	IV	1	7	7	no	1	2498.99	10.65	2294.45	70.71	435.07	19937	1942.53	131697	507.78	92.21
6005-005	plasma	IV	1	14	14	no	1	14.67	4.04	1199.19	49.61	43.18	6126.4	1875.58	20255.7	270.36	35.06
6005-005	plasma	IV	1	28	28	no	1	13.16	0.13	133.61	7.12	8.53	5961.51	1258.85	20561.5	156.3	57.25
6005-005	plasma	ICV	2	0	90	no	1	4.32	1.08	2.79	2.62	11.4	1699.3	569.97	8040.55	87.59	33.16
6005-005	plasma	ICV	2	4	94	no	1	8.81	1.16	2.36	0.6	11.88	649.98	362.87	6277.64	72.03	25.98
6005-005	plasma	ICV	2	14	104	no	1	4.04	0.31	4.78	1.95	5.11	1149.8	498.81	7279.7	81.39	28.15
6005-005	plasma	ICV	3	0	118	no	1	<0.01	<0.04	6.55	3.06	8.53	319.68	495.31	4241.41	47.71	17.81
6005-005	plasma	ICV	3	4	122	no	1	5.92	<0.04	6.29	2.91	4.11	589.27	331.59	4037.38	56.24	23.94
6005-005	plasma	ICV	3	14	132	no	1	1.53	<0.04	3.35	4.26	6.58	1422.53	642.57	6882.85	88.62	35.28
6005-005	plasma	ICV	4	0	146	no	1	<0.01	0.13	<0.15	3.1	0.73	250.72	448.97	3587.66	58.36	27.35
6005-005	plasma	ICV	4	3	149	no	1	3.77	1.16	<0.15	0.79	1.54	234.36	316.44	3483.66	41.24	22.38
6005-005	plasma	ICV	4	26	172	no	1	2.95	0.48	<0.15	4.35	3.1	186.31	501.36	3634.88	66.79	34.73
6005-005	plasma	ICV	5	0	186	no	1	3.22	<0.04	<0.15	1.57	2.59	165.58	399.32	3992.75	58.36	24.54
6005-005	plasma	ICV	5	3	189	no	1	4.59	<0.04	<0.15	2.24	3.61	232.28	383.92	3644.32	39.07	22.06
6005-005	plasma	ICV	5	14	200	no	1	<0.01	<0.04	<0.15	2.82	2.59	224.57	440.49	3814.02	66.79	33.16
6005-006	CSF	IV	1	0	0	no	1	5.66	1.59	22.33	7.5	<0.69	91.06	2090.17	353.03	<1.15	4.48
6005-006	CSF	IV	1	2	2	no	1	2.39	1.16	33.1	14.36	<0.69	96.53	2059.27	1098.31	<1.15	<1.22
6005-006	CSF	IV	1	3	3	no	1	5.92	0.99	37.85	6.5	<0.69	214.65	1852.36	2827.07	6.24	12.33
6005-006	CSF	ICV	2	0	34	no	1	3.22	1.33	114.69	49.99	<0.69	63.54	1777.08	260.24	7.45	25.69
6005-006	CSF	ICV	2	1	35	no	1	1959.98	29.8	2288.76	556.68	18.93	5022.82	>50000.00	51830.8	337.98	956.88
6005-006	CSF	ICV	2	12	46	no	1	3.77	0.48	10.61	8.27	<0.69	20.95	1084.54	318.56	1.15	12.61
6005-006	CSF	ICV	3	0	94	no	1	4.32	0.82	20.31	15.41	<0.69	99.66	1954.09	113.62	14.53	24.24
6005-006	CSF	ICV	3	7	101	no	1	8.03	1.33	19.42	48.56	<0.69	263.29	1468.11	7295.84	12.21	20.73
6005-006	CSF	ICV	3	13	107	no	1	1.24	0.65	10.74	10.46	<0.69	64.38	897.92	295.37	5.01	19.32
6005-006	CSF	ICV	4	0	139	no	1	1.53	1.84	52.29	23.59	<0.69	175.78	1993.08	476.89	1.15	20.73
6005-006	CSF	ICV	4	7	146	no	1	12.15	1.5	21.38	96.08	<0.69	315.91	1191.31	10072.2	9.85	32.12
6005-006	CSF	ICV	4	13	152	no	1	0.95	0.65	9.24	12.46	<0.69	89.01	1306.65	869.76	<1.15	17.81
6005-006	CSF	ICV	5	0	172	no	1	1.53	1.33	67.59	14.79	<0.69	89.01	1607	135.85	<1.15	21.57
6005-006	CSF	ICV	5	7	179	no	1	<0.11	0.65	10.68	7.79	<0.69	161.08	1179.46	1218.64	<1.15	18.95
6005-006	CSF	ICV	5	14	186	no	1	1.24	1.33	22.57	12.13	<0.69	84.39	1547.84	289.54	<1.15	17.41
6005-006	CSF	ICV	6	0	242	no	1	<0.11	0.91	12.53	15.88	<0.69	66.67	1804.25	67.63	5.01	19.68
6005-006	CSF	ICV	6	3	245	no	1	5.39	1.33	47.99	14.12	2.07	1555.62	1293.51	11151.7	23.64	19.5
6005-006	CSF	ICV	6	14	256	no	1	0.95	0.99	9.74	13.74	<0.69	64.71	1397.41	280.78	<1.15	22.06
6005-006	CSF	ICV	7	0	341	no	1	2.67	1.76	193.64	109.85	1	159.86	2400.19	1579.11	9.85	23.63
6005-006	CSF	ICV	7	2	343	no	1	604.24	2.01	572.93	119.14	28.85	2774.7	2419.34	25751.8	87.59	87.72
6005-006	CSF	ICV	7	13	354	no	1	6.98	1.16	183.21	65.03	3.1	410.37	1918.04	5726.81	19.12	30.44
6005-006	CSF	ICV	8	0	493	no	1	7.51	1.16	59.74	23.02	<0.69	273.48	2793.07	370.15	<1.67	7.68
6005-006	CSF	ICV	8	15	508	no	1	8.55	2.01	19	20.88	<0.69	191.5	2660.25	916.9	5.01	6.78
6005-006	CSF	ICV	9	0	564	no	1	8.81	2.01	24.75	24.25	<0.69	106.64	2156.73	236.55	9.85	<1.22
6005-006	CSF	ICV	9	14	578	no	1	9.07	2.27	67.36	27.01	<0.69	221.93	2218.87	1134.26	21.39	2.72
6005-006	plasma	IV	1	-8	-8	no	1	0.95	<0.04	69.31	3.15	12.36	242.14	512.44	2214.28	53.05	22.06
6005-006	plasma	IV	1	0	0	no	1	0.01	1.59	10.86	2.24	1.54	299.15	831.18	5710.59	47.71	18.2
6005-006	plasma	IV	1	3	3	no	1	679.57	7.64	2779.64	61.58	154.18	6997.78	3136.06	94296.4	273.23	143.92
6005-006	plasma	IV	1	7	7	no	1	316.43	3.7	2213.4	59.18	188.77	5656.01	2526.75	201978	449.48	244.13
6005-006	plasma	IV	1	14	14	no	1	<0.01	<0.04	140.93	5.5	1	615.08	585.39	4748.51	41.24	33.96
6005-006	plasma	IV	1	28	28	no	1	<0.01	<0.04	47.3	2.29	11.64	850.11	746.12	5392.85	53.05	23.94
6005-006	plasma	ICV	2	0	34	no	1	<0.01	1.16	36.81	3.54	9.73	844.84	756.02	4778.82	55.18	23.48
6005-006	plasma	ICV	2	3	37	no	1	<0.01	<0.04	12.78	2.58	5.85	531.61	777.23	4049.11	40.16	28.15
6005-006	plasma	ICV	2	14	48	no	1	<0.01	0.82	1.01	2.05	<0.45	644.35	545.03	4283.57	41.24	24.68
6005-006	plasma	ICV	3	0	94	no	1	<0.01	<0.04	5.77	1.57	3.1	416.25	822.88	3417.39	35.81	28.41
6005-006	plasma	ICV	3	3	97	no	1	3.77	<0.04	42.35	20.21	7.56	363.03	710.97	3858.74	41.24	30.19
6005-006	plasma	ICV	3	15	109	no	1	3.22	0.82	4.1	0.21	2.07	347.46	911.77	4554.83	34.71	31.41
6005-006	plasma	ICV	4	0	139	no	1	<0.01	<0.04	0.34	1.18	9.25	402.54	627.63	6772.04	39.07	29.56
6005-006	plasma	ICV	4	5	144	no	1	4.32	0.48	7.33	<0.21	13.78	360.93	556.24	4988.44	39.07	25.26
6005-006	plasma	ICV	4	13	152	no	1	7.24	1.93	3.07	1.57	13.3	337.5	786.88	3917.55	62.58	29.44
6005-006	plasma	ICV	5	0	172	no	1	<0.01	<0.04	6.16	1.32	2.33	268.61	532.48	3384.23	34.71	29.06
6005-006	plasma	ICV	5	3	175	no	1	0.34	0.04	5.77	1.32	4.61	311.92	605.29	3684.42	45.56	24.68
6005-006	plasma	ICV	5	14	186	no	1	3.5	0.31	0.6	1.57	4.11	231.77	816.07	3667.91	35.81	26.53
6005-006	plasma	ICV	6	6	248	no	1	<0.01	0.13	6.29	1.57	2.07	292.79	678.9	3417.39	34.71	24.54
6005-006	plasma	ICV	6	14	256	no	1	4.86	0.31	2.07	1.18	3.61	289.36	625.57	2922.74	50.92	24.83
6005-006	plasma	ICV	7	0	341	no	1	<0.01	0.65	5.77	2.14	1	182.92	571.49	2170.45	44.48	23.33
6005-006	plasma	ICV	5	7	179	no	1	<0.51	0.65	1.7	1.76	<0.45	239.09	723.11	3123.04	41.24	25.69
6005-006	plasma	ICV	7	-1	340	no	1	<0.51	0.04	7.71	1.42	1.54	239.23	675.31	1713.44	56.24	17.41
6005-006	plasma	ICV	7	13	354	no	1	5.39	<0.04	0.77	2.91	16.13	512.97	710.26	4416.95	58.36	31.65
6005-006	plasma	ICV	8	0	493	no	1	<0.51	<0.04	3.56	1.57	<0.45	250.65	828.33	2970.5	41.24	18.95
6005-006	plasma	ICV	8	3	496	no	1	<0.51	<0.04	2.5	3.01	<0.45	202.28	700.47	2798.32	39.07	19.68
6005-006	plasma	ICV	8	7	500	no	1	<0.51	0.82	0.52	1.81	1.54	239.44	717.19	2596.6	37.99	25.41
6005-006	plasma	ICV	8	15	508	no	1	<0.51	0.82	<0.52	1.66	2.33	348.27	948.31	2906.01	42.32	27.35
6005-006	plasma	ICV	9	0	564	no	1	<0.51	<0.04	<0.52	1.23	<0.45	137.16	540.55	1893.76	43.4	17.81
6005-006	plasma	ICV	9	7	571	no	1	<0.51	<0.04	1.47	3.78	7.56	171.86	651.02	3959.86	60.47	24.83
6005-006	plasma	ICV	9	14	578	no	1	<0.51	<0.04	<0.52	1.47	0.45	264.46	794.17	3568.76	57.3	21.41
6005-007	CSF	IV	1	0	0	no	1	3.77	2.18	2.22	<0.11	<0.45	19.12	1273.78	25.26	<1.15	6.78
6005-007	CSF	IV	1	2	2	no	1	6.72	1.84	<0.64	<0.11	<0.45	<2.15	520.15	<0.57	<1.15	4.48
6005-007	CSF	IV	1	5	5	no	1	11.13	2.27	1.47	<0.11	<0.45	20.05	718.6	914.29	12.21	4.48
6005-007	CSF	IV	1	14	14	no	1	9.59	1.76	2.5	<0.11	<0.45	<2.15	900.45	<0.57	<1.15	<1.22
6005-007	CSF	IV	1	21	21	no	1	13.16	1.84	9.36	0.69	<0.45	138.88	3150.78	212.63	2.48	11.19
6005-007	CSF	IV	1	28	28	no	1	6.19	1.67	2.14	<0.11	<0.45	39.87	1417.16	<0.57	5.01	5.74
6005-007	CSF	ICV	2	0	71	no	1	7.51	1.42	6.81	<0.11	<0.45	12.87	1161.22	<0.57	2.48	14.13
6005-007	CSF	ICV	2	1	72	no	1	2542.99	9.56	1458.03	215.16	5.85	3015.6	>50000.00	23469.3	217.23	331.81
6005-007	CSF	ICV	2	14	85	no	1	6.45	1.84	10.24	2.05	<0.45	60.29	1386.07	292.46	2.48	15.29
6005-007	CSF	ICV	2	28	99	no	1	9.33	2.61	17.27	4.06	<0.45	50.54	2045.53	9.61	1.15	<1.22
6005-007	CSF	ICV	3	0	113	no	1	5.92	1.67	17.45	7.6	<0.45	43.21	2023.92	<0.57	5.01	14.84
6005-007	CSF	ICV	3	1	114	no	1	14424.1	79.27	13374.1	412.05	141.48	5608.85	>50000.00	95786.6	507.78	820.49
6005-007	CSF	ICV	3	14	127	no	1	6.98	1.5	24.1	3.3	<0.45	67.31	1872.77	188.42	2.48	18.95
6005-007	CSF	ICV	4	0	141	no	1	5.92	1.33	8.98	2.62	<0.45	46.35	1521.68	87.65	<1.15	20.39
6005-007	CSF	ICV	4	7	148	no	1	17.18	1.5	133.2	25.87	<0.45	200.5	2197.8	8146.58	2.48	25.69
6005-007	CSF	ICV	4	13	154	no	1	5.39	1.33	13.33	5.69	<0.45	40.85	1648.34	953.42	<1.15	16.59
6005-007	CSF	ICV	4	28	169	no	1	4.86	1.16	8.1	2.19	<0.45	57.98	1565.2	67.63	<1.15	<1.22
6005-007	CSF	ICV	5	0	198	no	1	7.51	1.67	25.1	7.41	<0.45	46.78	1585.85	17.63	2.48	15.74
6005-007	CSF	ICV	5	3	201	no	1	2155.53	3.45	1407.09	380.66	8.53	9751.38	4208.31	41555	315.23	140.32
6005-007	CSF	ICV	5	14	212	no	1	5.12	1.67	22.45	3.68	<0.45	80.14	1968.61	1231.38	<1.15	11.78
6005-007	CSF	ICV	5	28	226	no	1	2.67	3.2	13.39	2.34	<0.45	44.58	1643.3	100.72	<1.15	<1.22
6005-007	CSF	ICV	6	0	232	no	1	4.86	1.33	21.62	3.63	<0.45	22.24	1427.73	0.57	<1.15	13.13
6005-007	CSF	ICV	6	2	234	no	1	21894.5	17.96	15.4	805.51	30.45	8804.52	31036.2	176733	373.81	494.89
6005-007	CSF	ICV	6	14	246	no	1	4.32	0.48	7.97	9.03	<0.45	165.83	3194.86	562.26	<1.15	4.48
6005-007	CSF	ICV	6	21	253	no	1	5.39	2.61	7.33	8.12	<0.45	109.56	3026.45	318.56	<1.15	<1.22
6005-007	CSF	ICV	7	0	260	no	1	4.86	1.5	8.61	9.79	<0.45	168.31	2318.3	145.26	5.01	17.41
6005-007	CSF	ICV	7	1	261	no	1	11100.4	231.09	74.47	8730.44	389.95	4413.34	>50000.00	72634	1029.5	11504.5
6005-007	CSF	ICV	7	13	273	no	1	6.98	1.67	13.94	33.68	<0.45	315.84	4956.05	1663.78	9.85	9.93
6005-007	CSF	ICV	7	28	288	no	1	3.22	1.67	4.64	11.6	<0.45	121.6	3030.43	224.62	<1.15	<1.22
6005-007	CSF	ICV	8	0	321	no	1	5.12	1.16	6.29	24.4	<0.45	127.73	2637.13	120.02	5.01	17.81
6005-007	CSF	ICV	8	1	322	no	1	7751.27	15.72	29.26	904.76	207.12	6203.36	>50000.00	103850	354.98	1052.3
6005-007	CSF	ICV	8	14	335	no	1	3.22	1.5	5.77	10.17	<0.45	106.41	2163.14	266.12	2.48	17.01
6005-007	CSF	ICV	8	28	349	no	1	7.51	0.82	6.1	10.6	<0.45	71.68	2144.69	67.63	<1.15	<1.22
6005-007	CSF	ICV	9	0	378	no	1	6.45	1.67	13.33	12.93	<0.69	101.68	2222.17	67.63	<1.67	8.49
6005-007	CSF	ICV	9	28	406	no	1	5.92	1.84	11.48	6.31	<0.69	69.21	2089.65	100.72	<1.67	<1.22
6005-007	CSF	ICV	10	0	448	no	1	5.92	2.18	31.36	6.65	<0.69	76.44	2335.12	206.6	7.45	7.68
6005-007	CSF	ICV	10	2	450	no	1	5907.5	4.21	1628.45	256.68	29.54	21669.3	6349.78	67818.1	614.06	218
6005-007	CSF	ICV	11	0	503	no	1	6.98	1.84	29.14	1.81	<0.69	23.46	2087.57	25.26	5.01	<1.22
6005-007	CSF	ICV	11	5	508	no	1	6.98	2.18	70.97	3.01	<0.69	120.66	2013.85	3415.03	2.48	7.24
6005-007	CSF	ICV	11	28	531	no	1	5.92	2.35	17.69	0.11	<0.69	<2.15	1826.64	60.83	<1.67	<1.22
6005-007	CSF	ICV	12	0	567	no	1	4.59	2.52	34.26	0.6	<0.69	<2.15	1253.53	<5.88	2.48	7.68
6005-007	CSF	ICV	12	2	569	no	1	389.32	3.79	1267.07	18.88	16.6	3704.72	4120.84	22867.9	175.11	35.39
6005-007	CSF	ICV	12	28	595	no	1	5.92	0.48	33.22	3.78	<0.69	75.57	2095.9	545.84	7.45	<1.22
6005-007	CSF	ICV	13	2	611	no	1	1575.38	3.11	693.12	79.23	35.24	29574.8	4762.01	45435.8	390.7	66.55
6005-007	plasma	IV	1	-5	-5	no	1	<0.01	<0.04	2.22	<0.21	75.07	245.95	535.59	3104	58.36	33.05
6005-007	plasma	IV	1	0	0	no	1	<0.01	<0.04	2.65	0.4	<0.45	391.65	1159.18	4606.2	40.16	36.78
6005-007	plasma	IV	1	2	2	no	1	27.47	4.88	57.57	3.73	32.74	357.78	1811.24	7754.71	41.24	43.45
6005-007	plasma	IV	1	7	7	no	1	71.21	0.65	5.38	10.7	98.72	1090.05	223.46	26298.6	130.32	21.07
6005-007	plasma	IV	1	14	14	no	1	<0.01	<0.04	28.03	5.31	15.42	230.83	1450.12	2391.44	40.16	54.05
6005-007	plasma	IV	1	28	28	no	1	<0.01	<0.04	<0.15	1.57	<0.45	97.99	418.23	2304.19	45.56	25.98
6005-007	plasma	ICV	2	0	71	no	1	<0.01	<0.04	<0.15	0.89	<0.45	384.97	454.27	2253.19	58.36	23.02
6005-007	plasma	ICV	2	5	76	no	1	<0.01	<0.04	<0.15	1.23	<0.45	77.59	167.86	406.96	19.12	9.93
6005-007	plasma	ICV	2	14	85	no	1	<0.01	<0.04	14.67	0.65	9.01	922.81	1358.11	2543.61	45.56	43.26
6005-007	plasma	ICV	2	26	97	no	1	<0.01	<0.04	<0.15	2.43	<0.45	94.57	556.55	822.39	39.07	26.4
6005-007	plasma	ICV	3	0	113	no	1	<0.01	<0.04	<0.15	1.32	<0.45	120.35	563.88	1064.83	45.56	18
6005-007	plasma	ICV	3	4	117	no	1	<0.01	<0.04	<0.15	2.05	<0.45	212.7	120.27	854	25.88	<1.22
6005-007	plasma	ICV	3	14	127	no	1	<0.01	<0.04	<0.15	0.6	<0.45	160.82	485.69	948.21	23.64	13.39
6005-007	plasma	ICV	4	0	141	no	1	1.53	<0.04	3.56	3.3	0.45	342.02	349.03	4049.11	39.07	13.39
6005-007	plasma	ICV	4	3	144	no	1	1.24	<0.04	<0.15	2.77	2.07	316.8	354.16	1903.61	79.31	14.84
6005-007	plasma	ICV	4	14	155	no	1	<0.01	<0.04	<0.15	0.6	<0.45	245.88	532.17	1984.67	36.9	23.02
6005-007	plasma	ICV	5	13	211	no	1	4.32	<0.04	1.01	2.72	<0.45	439.53	186.85	1398.56	59.42	14.37
6005-007	plasma	ICV	7	6	266	no	1	22.12	<0.04	<0.15	12.93	<0.45	904.23	354.16	2733.59	32.52	17.41
6005-007	plasma	ICV	8	6	327	no	1	<0.01	<0.04	<0.15	3.34	<0.45	458.49	431.44	2743.19	45.56	15.74
6005-007	plasma	ICV	4	29	170	no	1	<0.01	0.13	<0.15	2.62	5.35	233.79	619.67	2855.79	81.39	34.4
6005-007	plasma	ICV	5	0	198	no	1	<0.01	<0.13	<0.15	1.28	<0.45	126.62	422.99	2301.76	45.56	15.74
6005-007	plasma	ICV	5	21	219	no	1	<0.01	<0.13	5.9	4.06	7.07	479.6	719.59	6023.21	83.46	47.53
6005-007	plasma	ICV	5	28	226	no	1	<0.01	<0.13	1.24	6.45	<0.45	201.89	839.05	3412.66	70.98	30.68
6005-007	plasma	ICV	6	0	232	no	1	<0.01	<0.13	<0.15	2.53	<0.45	185.51	742.76	1579.11	24.76	20.9
6005-007	plasma	ICV	6	6	238	no	1	<0.01	<0.13	<0.15	3.97	<0.45	316.68	555.63	1541.64	32.52	16.59
6005-007	plasma	ICV	6	20	252	no	1	<0.01	<0.13	<0.15	3.58	1.54	536.81	693.92	3634.88	46.63	29.82
6005-007	plasma	ICV	6	29	261	no	1	<0.01	<0.13	<0.15	3.3	4.11	642	580.87	2192.37	60.47	35.28
6005-007	plasma	ICV	7	13	273	no	1	<0.01	<0.13	<0.15	2.24	<0.45	199.42	562.66	2043.46	42.32	26.53
6005-007	plasma	ICV	7	20	280	no	1	<0.01	<0.13	<0.15	1.76	2.07	315.65	664.64	2898.84	55.18	27.08
6005-007	plasma	ICV	7	27	287	no	1	11.13	<0.13	<0.15	8.93	28.16	1006.82	700.18	4965.16	83.46	40.32
6005-007	plasma	ICV	8	0	321	no	1	<0.01	<0.13	<0.15	<0.01	<0.45	149.59	432.62	2408.38	47.71	12.87
6005-007	plasma	ICV	8	22	343	no	1	<0.01	0.13	0.15	2.62	<0.45	174.87	404.86	5494.96	91.71	16.59
6005-007	plasma	ICV	9	0	378	no	1	<0.01	<0.13	<0.15	1.76	<0.45	125.61	568.14	1418.71	61.53	17.41
6005-007	plasma	ICV	9	6	384	no	1	<0.01	<0.13	<0.15	3.1	0.73	213.75	551.49	1822.29	79.31	21.9
6005-007	plasma	ICV	9	20	398	no	1	<0.01	<0.13	<0.15	8.27	5.6	502.37	618.49	3251.41	77.24	69.18
6005-007	plasma	ICV	9	28	406	no	1	<0.01	<0.13	<0.15	2.96	2.33	146.01	790.73	2567.71	70.98	31.65
6005-007	plasma	ICV	10	0	448	no	1	<0.01	<0.13	<0.15	0.21	6.09	338.57	470.49	6379.36	72.03	18.95
6005-007	plasma	ICV	10	2	450	no	1	22.61	<0.13	<0.15	0.11	1	583.2	149.95	1591.58	54.12	15.29
6005-007	plasma	ICV	10	7	455	no	1	<0.01	<0.13	<0.15	2.05	2.59	141.63	543.64	1549.14	56.24	25.41
6005-007	plasma	ICV	10	13	461	no	1	<0.01	<0.13	<0.15	1.47	5.11	341.33	542.56	4615.53	62.58	24.68
6005-007	plasma	ICV	10	23	471	no	1	0.01	<0.13	4.04	8.84	<0.45	193.79	1104.62	5796.31	83.46	43.26
6005-007	plasma	ICV	10	28	476	no	1	<0.01	<0.13	3.9	4.26	1.54	146.2	894.98	3065.89	68.89	30.68
6005-007	plasma	ICV	11	0	503	no	1	<0.01	<0.13	4.78	2.34	0.45	190.15	798.29	1957.67	68.89	25.12
6005-007	plasma	ICV	11	3	506	no	1	<0.01	<0.13	4.58	1.18	2.07	215.25	551.49	1658.81	60.47	21.07
6005-007	plasma	ICV	11	7	510	no	1	<0.01	<0.13	1.17	1.28	<0.45	99.19	438.49	1673.72	43.4	22.38
6005-007	plasma	ICV	11	15	518	no	1	<0.01	<0.13	1.32	2.67	14.72	330.37	530.3	3294.14	58.36	40.61
6005-007	plasma	ICV	11	22	525	no	1	<0.01	<0.13	5.18	5.07	1.81	177.35	810.47	3313.12	62.58	31.65
6005-007	plasma	ICV	11	28	531	no	1	<0.01	<0.13	1.63	1.71	<0.45	118.25	559.61	1723.35	49.85	25.12
6005-007	plasma	ICV	12	2	569	no	1	<0.01	<0.13	7.33	2.72	<0.45	196.85	579.96	1648.87	61.53	20.73
6005-007	plasma	ICV	12	15	582	no	1	<0.01	<0.13	2.65	2.82	5.11	152.4	674.16	1950.31	64.69	29.18
6005-007	plasma	ICV	12	29	596	no	1	<0.01	<0.13	2.5	4.78	4.61	161.6	909.77	2500.19	62.58	33.5
6005-007	plasma	ICV	13	0	609	no	1	<0.01	0.22	<0.15	1.61	5.11	200.5	611.08	2009.18	51.98	35.17
6005-007	plasma	ICV	13	22	631	no	1	2.11	<0.13	7.59	6.65	18	2478.06	1029.83	3244.29	139.35	174.68
6005-007	plasma	ICV	13	27	636	no	1	<0.01	<0.13	<0.15	5.26	4.61	375.44	645.2	1846.96	70.98	57.55
6005-008	CSF	IV	1	0	0	no	1	9.59	1.5	157.17	844.77	<0.69	28.53	12991.3	1210.99	24.76	22.38
6005-008	CSF	IV	1	2	2	no	1	8.55	1.84	78.37	683.13	<0.69	82.36	5798.66	1261.91	12.21	17.61
6005-008	CSF	IV	1	7	7	no	1	130.92	0.99	143.39	76.1	21.25	1128.63	8495.54	7524.15	23.64	29.18
6005-008	CSF	IV	1	13	13	no	1	5.92	1.33	128.3	322.27	<0.69	877.83	5098.91	2601.42	17.98	22.7
6005-008	CSF	IV	1	21	21	no	1	45.55	2.01	223.81	184.11	20.32	3905.47	7579.78	3959.86	83.46	56.2
6005-008	CSF	ICV	2	0	48	no	1	11.13	0.48	358.74	156.65	<0.69	160.73	3893.95	692.12	30.32	20.21
6005-008	CSF	ICV	2	7	55	no	1	1955.62	3.28	3081.14	3163.02	7.07	15347.6	19019.2	238799	326.61	907.26
6005-008	CSF	ICV	2	14	62	no	1	24.8	1.16	2895.6	759.43	<0.69	181.54	6237.63	12231.8	68.89	30.68
6005-008	plasma	IV	1	-5	-5	no	1	<0.01	<0.04	<0.15	0.4	2.07	150.23	404.86	4311.66	14.53	14.37
6005-008	plasma	IV	1	0	0	no	1	<0.01	0.31	<0.15	<0.21	8.53	509.05	648.11	8589.13	30.32	15.96
6005-008	plasma	IV	1	2	2	no	1	31.33	3.2	<0.15	<0.21	28.62	506.23	828.19	13632.6	43.4	21.07
6005-008	plasma	IV	1	7	7	no	1	233.59	<0.04	32.63	8.98	197.27	8856.12	85.25	52334.2	170.18	35.06
6005-008	plasma	IV	1	14	14	no	1	<0.01	<0.04	<0.15	1.71	2.07	55.22	<2.83	3573.49	19.12	14.37
6005-008	plasma	IV	1	28	28	no	1	<0.01	<0.04	<0.15	<0.21	12.36	1012.64	43.13	7911.46	41.24	15.74
6005-008	plasma	ICV	2	0	48	no	1	<0.01	0.22	<0.15	3.68	32.74	1655.17	279.48	16249.8	116.19	18.58
6005-008	plasma	ICV	2	3	51	no	1	0.95	0.48	<0.15	1.03	27.25	2050.08	352.7	34014.8	102.98	16.59
6005-008	plasma	ICV	2	14	62	no	1	<0.01	<0.04	<0.15	0.26	8.53	427.91	246.65	6120.39	39.07	14.37
6005-009	CSF	IV	1	0	0	no	1	3.77	1.84	59.92	18.83	<0.45	21.82	2267.25	224.62	2.48	9.24
6005-009	CSF	IV	1	5	5	no	1	20.89	1.59	27.62	2.05	<0.45	97.75	1772.01	864.51	<1.15	18
6005-009	CSF	IV	1	8	8	no	1	385.2	1.67	397.75	42.59	18	2754.05	7815.52	8547.64	28.1	5.74
6005-009	CSF	IV	1	14	14	no	1	4.86	1.93	17.39	3.97	<0.45	45.91	1037.49	737.56	<1.15	7.68
6005-009	CSF	IV	1	21	21	no	1	5.12	1.16	32.81	3.2	<0.45	60.47	1104.36	898.6	<1.15	16.38
6005-009	CSF	IV	1	28	28	no	1	4.86	0.82	22.21	0.5	<0.45	98.71	1403.7	806.55	<1.15	15.74
6005-009	CSF	ICV	2	0	71	no	1	2.67	0.65	8.35	2.62	<0.45	10.59	1027.88	116.82	<1.15	18.39
6005-009	CSF	ICV	2	3	74	no	1	1458.15	9.39	308.24	42.64	34.56	6187.72	5592.65	20974.1	160.28	36.57
6005-009	CSF	ICV	2	20	91	no	1	2.67	1.25	54.76	3.34	<0.45	44.58	1955.24	465.77	<1.15	20.73
6005-009	CSF	ICV	3	0	98	no	1	2.67	0.48	64.96	12.27	<0.45	77.88	2128.48	409.78	<1.15	22.86
6005-009	CSF	ICV	3	3	101	no	1	70.07	0.99	116.08	31.96	<0.45	1721.76	1988.31	18147.5	25.88	25.41
6005-009	CSF	ICV	3	14	112	no	1	5.39	0.99	1541.81	252.79	<0.45	140.21	5454.51	443.46	25.88	5.74
6005-009	CSF	ICV	3	20	118	no	1	4.32	1.16	33.68	152.67	<0.45	266.43	2517.17	726.89	<1.15	5.74
6005-009	CSF	ICV	3	28	126	no	1	3.22	0.82	54.64	44.21	<0.45	232.71	3182.6	559.53	<1.15	12.33
6005-009	CSF	ICV	4	0	175	no	1	1.82	0.82	88.25	17.31	<0.45	225.67	4450.52	716.21	<1.15	12.87
6005-009	CSF	ICV	4	4	179	no	1	357.54	7.89	287.29	36.34	12.36	20083	3054.67	28677.3	205.53	43.26
6005-009	CSF	ICV	4	14	189	no	1	6.98	1.33	336.88	103.71	<0.45	352.5	4324.77	9179.32	9.85	85.65
6005-009	CSF	ICV	5	0	230	no	1	1.53	0.82	69.31	11.6	<0.45	148.22	2003.65	432.26	<1.15	21.24
6005-009	CSF	ICV	5	2	232	no	1	43.2	3.2	127.31	27.35	0.45	5184.49	2231.93	18722	95.82	22.06
6005-009	CSF	ICV	5	14	244	no	1	1.53	1.16	109.36	6.07	<0.45	289.96	2134.23	1994.47	<1.15	18.2
6005-009	CSF	ICV	5	28	258	no	1	3.22	0.99	194.37	17.5	<0.45	645.99	3058.82	2228.88	<1.15	6.78
6005-009	CSF	ICV	6	0	281	no	1	0.95	0.82	110.17	17.83	<0.45	182.35	2640.75	487.98	5.01	19.5
6005-009	CSF	ICV	6	3	284	no	1	2499.37	11.23	1060	178.78	36.38	5976.36	2753.79	88721.2	339.87	162.13
6005-009	CSF	ICV	6	14	295	no	1	159.77	1.16	122.59	183.1	<0.45	534.07	2327.77	45447	45.56	88.06
6005-009	CSF	ICV	6	28	309	no	1	11.89	0.65	77.8	37.01	<0.45	178.59	2608.27	5569.18	9.85	22.7
6005-009	CSF	ICV	7	0	313	no	1	11.13	1.84	873.09	877.3	<0.45	428.21	8392.83	1139.39	9.85	23.33
6005-009	CSF	ICV	7	3	316	no	1	1061.19	2.86	2583.05	599.98	12.59	2068.45	3044.9	36987.2	136.34	156.42
6005-009	CSF	ICV	7	14	327	no	1	5.92	0.31	210.06	260.42	<0.45	258.42	3332.61	2023.88	8.66	22.06
6005-009	CSF	ICV	8	0	377	no	1	9.59	1.67	248.62	57.94	<0.69	642.47	5376.1	1393.52	25.88	32.35
6005-009	CSF	ICV	8	7	384	no	1	48.36	3.53	280	102.44	3.1	1094.25	3721.21	13648.9	58.36	84.52
6005-009	CSF	ICV	9	0	407	no	1	13.16	2.69	301.19	127.04	<0.69	382.65	6102.2	1960.13	34.71	15.29
6005-009	CSF	ICV	9	3	410	no	1	1653.99	5.97	2247.22	898.47	49.95	30458.2	4828.09	107564	319.02	454.16
6005-009	CSF	ICV	10	0	441	no	1	6.98	2.86	246.52	47.51	<0.69	257.24	5799.62	2245.9	16.84	30.68
6005-009	CSF	ICV	10	13	454	no	1	10.1	3.2	213.52	47.75	<0.69	188.23	3160.57	4592.19	14.53	11.19
6005-009	CSF	ICV	11	0	468	no	1	9.07	5.05	186.32	56.31	<0.69	315.01	2748.13	3263.28	14.53	34.4
6005-009	CSF	ICV	11	2	470	no	1	148.01	9.9	595.4	74.75	69.7	38537.2	2833.16	45928.5	339.87	87.39
6005-009	CSF	ICV	11	27	495	no	1	16.18	5.72	552.22	180.49	9.49	740.62	8475.47	5782.41	54.12	90.2
6005-009	CSF	ICV	12	2	498	no	1	17.18	11.23	913.44	400	48.83	80631.4	3016.28	137513	563.82	157.47
6005-009	CSF	ICV	12	26	522	no	1	14.17	4.71	2346.74	172.07	13.3	424.75	13049.5	4367.83	60.47	94.66
6005-009	plasma	IV	1	-7	-7	no	1	<0.01	<0.04	0.85	0.45	6.09	247.92	681.05	1633.94	56.24	20.39
6005-009	plasma	IV	1	0	0	no	1	0.95	<0.04	9.93	2.1	0.45	518.41	2458.05	14813.4	60.47	37.82
6005-009	plasma	IV	1	4	4	no	1	443.85	6.64	289.06	28.35	216.98	2963.88	6381.69	77417.3	182.99	116.75
6005-009	plasma	IV	1	8	8	no	1	275.83	1.42	586.95	38.11	67.46	34999.1	1211.15	103590	305.72	73.08
6005-009	plasma	IV	1	14	14	no	1	4.32	<0.04	71.83	32.53	5.11	783.46	733.52	6203.65	102.98	40.32
6005-009	plasma	IV	1	28	28	no	1	8.55	0.13	302.97	<0.21	35.7	3697.65	1194.87	25905.7	163.25	58.65
6005-009	plasma	ICV	2	0	71	no	1	2.67	<0.04	5.38	7.36	13.78	627.36	572.4	6189.78	59.42	11.19
6005-009	plasma	ICV	2	5	76	no	1	10.1	0.13	95.44	4.69	198.61	1682.89	562.82	28281.4	112.14	17.41
6005-009	plasma	ICV	2	14	85	no	1	0.65	<0.04	86.75	<0.21	14.48	693.52	553.49	10767.7	72.03	9.24
6005-009	plasma	ICV	3	0	98	no	1	<0.01	<0.04	24.81	1.08	9.97	558.35	710.83	8377.07	66.79	18
6005-009	plasma	ICV	3	4	102	no	1	4.86	<0.04	16.42	4.06	5.35	477.48	702.32	7072.08	58.36	15.74
6005-009	plasma	ICV	3	14	112	no	1	0.95	0.65	28.21	<0.21	32.28	467.46	676.74	8727.43	93.76	18.2
6005-009	plasma	ICV	6	7	288	no	1	5.39	0.99	8.42	3.58	6.58	626.6	477.63	9188.55	116.19	18.2
6005-009	plasma	ICV	4	0	175	no	1	<0.01	<0.13	15.28	3.2	12.59	591.31	1015.26	9299.24	112.14	26.53
6005-009	plasma	ICV	4	4	179	no	1	1.24	0.65	18.11	4.54	5.6	606.37	1003.53	9527.59	95.82	24.83
6005-009	plasma	ICV	4	7	182	no	1	<0.01	<0.13	11.92	0.45	9.49	694.47	898.45	10277.8	91.71	21.07
6005-009	plasma	ICV	4	14	189	no	1	<0.01	<0.13	15.7	3.68	9.73	717.32	1039.56	11096.1	114.17	34.73
6005-009	plasma	ICV	5	0	230	no	1	<0.01	<0.13	50.17	9.55	12.36	508.64	1233.12	10014.5	101.96	26.26
6005-009	plasma	ICV	5	14	244	no	1	1.24	0.91	98.27	0.74	30.68	1100.06	729.73	21690.5	129.32	44
6005-009	plasma	ICV	5	30	260	no	1	0.34	0.82	20.91	0.11	9.49	1329.89	751.7	31361.8	144.35	28.41
6005-009	plasma	ICV	6	0	281	no	1	<0.01	1.16	73.9	2.1	12.83	463.69	743.04	10800.1	128.31	24.83
6005-009	plasma	ICV	6	20	301	no	1	<0.01	0.22	35.71	0.11	9.25	399.04	664.64	10887.9	121.25	23.02
6005-009	plasma	ICV	8	14	391	no	1	<0.01	1.25	52	1.9	16.13	537.69	890.04	12436.1	104	30.68
6005-009	plasma	ICV	10	4	445	no	1	<0.01	1.5	7.59	3.01	5.85	595.22	862.81	10913.4	89.65	36.14
6005-009	plasma	ICV	10	21	462	no	1	<0.01	4.12	9.11	7.84	7.56	671.6	1121.82	10259.3	89.65	45.08
6005-009	plasma	ICV	11	0	468	no	1	<0.01	2.35	5.64	6.07	4.61	659.49	1032.81	8937.22	84.49	49.14
6005-009	plasma	ICV	11	7	475	no	1	<0.01	2.44	4.71	1.32	3.1	616.83	939.47	11832.7	77.24	35.71
6005-009	plasma	ICV	11	22	490	no	1	<0.01	3.36	8.86	4.45	7.32	742.17	925.04	13275.9	116.19	30.68
6005-009	plasma	ICV	12	0	496	no	1	<0.01	2.61	1.78	0.3	7.56	535.41	671.85	9094	85.53	24.39
6005-009	plasma	ICV	12	7	503	no	1	<0.01	2.18	5.77	2.72	9.01	613.62	826.83	13828.6	89.65	39.43
6005-009	plasma	ICV	12	14	510	no	1	<0.01	2.18	34.14	1.28	10.45	460.15	888.03	7837.7	77.24	31.17
6005-009	plasma	ICV	12	21	517	no	1	<0.01	2.27	5.77	4.97	2.59	451.51	901.65	10439.5	81.39	23.02
6005-009	plasma	ICV	12	26	522	no	1	<0.01	1.93	3.42	1.71	8.29	543.23	896.58	8960.28	79.31	35.93
6005-010	CSF	IV	1	0	0	no	1	<0.34	0.48	182.73	22.97	<0.45	464.63	2605.5	421.04	<1.15	25.69
6005-010	CSF	IV	1	3	3	no	1	14.17	1.33	65.99	13.74	<0.45	1023.99	1433.39	4566.5	14.53	16.38
6005-010	CSF	IV	1	6	6	no	1	218.27	1.33	414.14	45.12	95.6	3571.56	4823.64	7544.9	83.46	56.8
6005-010	CSF	IV	1	14	14	no	1	5.39	0.99	89.28	11.98	<0.45	898.93	1920.86	2509.85	21.39	20.39
6005-010	CSF	IV	1	21	21	no	1	2.39	1.84	76.36	18.31	4.61	805.74	2308.31	3222.91	<1.15	20.9
6005-010	CSF	IV	1	28	28	no	1	0.34	1.16	47.99	21.31	<0.45	437.86	2890.64	1279.69	<1.15	25.69
6005-010	CSF	ICV	2	0	43	no	1	0.95	1.16	45.86	18.64	<0.45	1128.56	3958.37	1093.16	12.21	31.65
6005-010	CSF	ICV	2	3	46	no	1	885.47	2.18	355.28	102.88	34.1	12186.7	2856.95	28435.1	311.42	41.38
6005-010	CSF	ICV	2	14	57	no	1	<0.34	0.65	6.03	17.6	<0.45	162.47	1304.88	721.55	<1.15	21.41
6005-010	CSF	ICV	2	28	71	no	1	<0.34	0.82	28.79	19.31	<0.45	185.67	1793.96	236.55	<1.15	<1.22
6005-010	CSF	ICV	3	0	114	no	1	<0.34	0.82	72.06	16.5	<0.45	172.95	2694.94	176.21	2.48	18.2
6005-010	CSF	ICV	3	4	118	no	1	84.61	1.84	132.38	33.49	7.32	7803.56	1132.58	36303.8	126.3	24.39
6005-010	CSF	ICV	3	14	128	no	1	<0.34	0.82	10.74	10.79	<0.45	227.78	1585.34	353.03	<1.15	13.39
6005-010	CSF	ICV	3	28	142	no	1	<0.34	0.82	30.13	13.79	<0.45	193.47	2157.51	176.21	<1.15	<1.22
6005-010	CSF	ICV	4	0	175	no	1	<0.34	0.48	20.43	14.03	<0.45	137.54	1755.53	126.38	<1.15	16.17
6005-010	CSF	ICV	4	3	178	no	1	3258.99	2.52	727.06	117.09	24.49	16359.8	4813.56	107651	403.81	266.42
6005-010	CSF	ICV	4	13	188	no	1	8.55	0.65	38.25	28.35	<0.45	247.08	1592.39	7445.75	3.76	20.56
6005-010	CSF	ICV	4	28	203	no	1	<0.34	0.65	14.49	11.13	<0.45	159.94	1456.79	266.12	<1.15	2.72
6005-010	CSF	ICV	5	0	233	no	1	<0.34	0.57	14.55	14.36	<0.45	150.77	1747.42	132.7	5.01	17.41
6005-010	CSF	ICV	5	3	236	no	1	116.35	1.5	192.8	56.4	<0.45	1260.56	1159.95	25699.7	25.88	24.24
6005-010	CSF	ICV	5	13	246	no	1	2.95	0.82	8.1	22.54	<0.45	158.28	1652.63	4601.53	8.66	13.39
6005-010	CSF	ICV	5	28	261	no	1	<0.34	0.31	24.45	15.65	<0.45	147.67	1833.25	103.96	2.48	2.72
6005-010	CSF	ICV	6	28	315	no	1	6.45	2.52	13.08	9.6	<0.69	171.18	1840.39	236.55	<1.67	<1.22
6005-010	CSF	ICV	7	0	359	no	1	4.86	1.33	8.22	10.55	<0.69	109.68	1607.38	139	5.01	<1.22
6005-010	CSF	ICV	7	13	372	no	1	1.24	1.5	6.03	6.02	<0.69	123.25	1025.8	358.75	<1.67	<1.22
6005-010	CSF	ICV	8	0	407	no	1	2.67	1.76	11.48	9.6	<0.69	122.02	1472	160.81	<1.67	<1.22
6005-010	CSF	ICV	8	7	414	no	1	13.16	1.67	18.41	34.72	<0.69	523.2	1334.92	9137.82	12.21	44.18
6005-010	CSF	ICV	9	0	490	no	1	3.22	2.01	4.58	10.65	<0.69	84.93	1509.35	74.36	<1.67	4.48
6005-010	CSF	ICV	9	42	532	no	1	3.22	1.59	2.65	8.27	<0.69	86.52	1321.54	87.65	<1.67	<1.22
6005-010	plasma	IV	1	-4	-4	no	1	<0.11	<0.22	4.44	0.99	8.77	197.78	446.49	2335.72	60.47	25.69
6005-010	plasma	IV	1	0	0	no	1	0.34	<0.22	14.3	2.96	5.11	538.45	1211.28	5736.08	82.42	76.84
6005-010	plasma	IV	1	3	3	no	1	837.13	5.72	280.69	6.74	112.08	4408.33	1191.95	94396.3	187.91	65.74
6005-010	plasma	IV	1	7	7	no	1	95.41	0.65	862.57	9.41	88.02	5788.35	780.27	62453.6	260.75	58.06
6005-010	plasma	IV	1	14	14	no	1	6.98	0.31	842.68	3.3	88.91	129397	2980.32	36862.5	470.81	339.4
6005-010	plasma	IV	1	28	28	no	1	<0.11	<0.22	88.42	0.99	8.04	1475.99	585.69	9691.4	106.04	34.29
6005-010	plasma	ICV	2	0	43	no	1	<0.11	<0.22	32.98	2	19.86	2177.02	759.91	12919.7	126.3	49.05
6005-010	plasma	ICV	2	2	45	no	1	<0.11	<0.22	2.22	1.18	5.11	688.09	294.27	6236.03	58.36	37.51
6005-010	plasma	ICV	2	14	57	no	1	<0.11	<0.22	2.58	2	5.11	1741.3	761.99	14108.9	99.91	46.84
6005-010	plasma	ICV	3	7	121	no	1	<0.11	<0.22	<0.64	2.05	<0.69	268	451.46	2531.55	60.47	33.5
6005-010	plasma	ICV	4	22	197	no	1	<0.11	0.82	<0.64	1.28	2.84	314.3	270.11	3151.6	31.42	25.12
6005-010	plasma	ICV	5	6	239	no	1	<0.11	<0.22	<0.64	0.94	1	242.42	431.78	3249.04	54.12	27.08
6005-010	plasma	ICV	3	14	128	no	1	<0.01	<0.13	<0.15	1.57	0.73	176.19	517.63	2018.98	56.24	29.69
6005-010	plasma	ICV	3	27	141	no	1	<0.01	<0.13	<0.15	1.18	1	215.85	523.75	2306.62	66.79	31.05
6005-010	plasma	ICV	4	29	204	no	1	<0.01	<0.13	<0.15	1.18	1.54	238.52	479.08	3426.86	73.07	27.35
6005-010	plasma	ICV	5	0	233	no	1	<0.01	<0.13	<0.15	0.84	2.33	255.17	490.03	2886.88	70.98	28.28
6005-010	plasma	ICV	5	27	260	no	1	<0.01	<0.13	<0.15	1.08	1.54	241.15	474.06	2185.07	66.79	26.95
6005-010	plasma	ICV	6	29	316	no	1	<0.01	<0.13	<0.15	0.89	1.54	268.14	545.8	3099.24	69.94	28.67
6005-010	plasma	ICV	7	27	386	no	1	<0.01	<0.13	<0.15	0.5	3.61	268.27	477.63	2437.4	62.58	25.69
6005-010	plasma	ICV	8	0	407	no	1	<0.01	<0.13	<0.15	1.28	<0.45	148.95	382.51	1891.3	68.89	18
6005-010	plasma	ICV	8	7	414	no	1	<0.01	<0.13	<0.15	0.79	0.45	177.85	340.18	1688.63	51.98	23.48
6005-010	plasma	ICV	8	15	422	no	1	<0.01	<0.13	<0.15	6.5	2.07	234.08	443.16	2932.3	62.58	32.12
6005-010	plasma	ICV	8	22	429	no	1	<0.01	<0.13	<0.15	2.62	2.59	202.66	495.31	5768.51	61.53	30.19
6005-010	plasma	ICV	8	28	435	no	1	<0.01	<0.13	<0.15	0.89	3.35	208.17	323.68	3275.15	53.05	24.83
6005-010	plasma	ICV	9	0	490	no	1	<0.01	<0.13	<0.15	0.01	<0.45	175.7	451.13	2026.33	47.71	22.22
6005-010	plasma	ICV	9	7	497	no	1	<0.01	<0.13	<0.15	0.55	2.59	225.67	558.39	2316.32	56.24	23.94
6005-012	plasma	IV	1	-4	-4	no	1	2.67	<0.22	<0.64	0.65	<0.69	100.85	310.67	1494.07	25.88	20.03
6005-012	plasma	IV	1	0	0	no	1	<0.11	<0.22	<0.64	0.11	<0.69	195.99	734.08	4816.11	26.99	29.94
6005-012	plasma	IV	1	3	3	no	1	188.08	1.42	30.13	<0.06	58.95	532.9	1123.74	23273.5	58.36	40.71
6005-012	plasma	IV	1	7	7	no	1	142.54	0.31	902.52	6.26	181.85	1897.51	1744.88	24220.3	142.35	97.03
6005-012	plasma	IV	1	14	14	no	1	<0.11	<0.22	7.01	2.24	<0.69	454.41	344.62	1871.61	50.92	24.24
6005-012	plasma	IV	1	28	28	no	1	<0.11	<0.22	8.16	<0.06	<0.69	182.27	323.68	1621.49	30.32	9.93
6005-012	plasma	ICV	2	7	79	no	1	<0.11	<0.22	<0.64	<0.06	<0.69	119.72	145.31	1059.67	5.01	12.61
6005-013	CSF	IV	1	0	0	no	1	<0.11	0.48	3.21	<0.06	<0.69	<2.15	1154.2	<5.88	2.48	<1.22
6005-013	CSF	IV	1	3	3	no	1	3.22	1.16	4.98	<0.06	<0.69	50.95	760.47	692.12	<1.15	8.49
6005-013	CSF	IV	1	7	7	no	1	72.35	0.31	260.64	14.17	<0.69	925.07	5622.88	3327.35	12.21	10.58
6005-013	CSF	IV	1	14	14	no	1	<0.11	0.31	31.01	1.28	<0.69	163.08	1999.01	753.53	15.69	8.09
6005-013	CSF	IV	1	19	19	no	1	9.59	1.25	173.54	3.92	<0.69	512.44	2002.49	1708.48	15.69	8.49
6005-013	CSF	IV	1	27	27	no	1	<0.11	1.16	23.28	3.68	<0.69	26.11	1154.33	260.24	<1.15	10.58
6005-013	CSF	IV	1	47	47	no	1	2.11	0.48	86.29	102.06	<0.69	71.68	1708.95	811.83	1.15	9.93
6005-013	plasma	IV	1	-4	-4	no	1	<0.01	<0.04	2.58	2	<0.45	207.1	622.62	1728.31	49.85	18.95
6005-013	plasma	IV	1	3	3	no	1	327.25	0.82	224.91	24.06	75.51	2221.8	2395.88	70483.2	114.17	42.05
6005-013	plasma	IV	1	24	24	no	1	<0.01	<0.04	4.98	1.85	<0.45	363.77	209.14	4166.42	34.71	16.17

## Sheet: TGF-beta cytokines
patient	sample_type	infusion_type	infusion_number	day_post_most_recent_infusion	day_post_iv_infusion	tech_replicate	replicate_number	TGFB1	TGFB3	TGFB2
6005-001	CSF	IV	1	-12	-12	yes	1	2.87	1.59	209.88
6005-001	CSF	IV	1	-12	-12	yes	2	3.89	0.16	218.44
6005-001	CSF	IV	1	0	0	yes	1	2.87	0.35	113.87
6005-001	CSF	IV	1	0	0	yes	2	1.63	0.16	118.35
6005-001	CSF	IV	1	3	3	yes	1	7.1	0.72	187.62
6005-001	CSF	IV	1	3	3	yes	2	6.38	0.16	187.26
6005-001	CSF	IV	1	6	6	yes	1	3.89	0.9	168.03
6005-001	CSF	IV	1	6	6	yes	2	4.79	0.16	153.41
6005-001	CSF	IV	1	7	7	yes	1	1.63	1.08	117.82
6005-001	CSF	IV	1	7	7	yes	2	1.63	0.16	107.88
6005-001	CSF	IV	1	7.1	7.1	yes	1	5.21	0.16	199.77
6005-001	CSF	IV	1	7.1	7.1	yes	2	4.79	0.16	178.66
6005-001	CSF	IV	1	8	8	yes	1	5.61	0.16	193.07
6005-001	CSF	IV	1	8	8	yes	2	6.38	0.16	174.69
6005-001	CSF	IV	1	9	9	yes	1	1.63	0.16	105.3
6005-001	CSF	IV	1	9	9	yes	2	1.63	0.16	98.06
6005-001	CSF	IV	1	9.1	9.1	yes	1	2.87	0.16	174.33
6005-001	CSF	IV	1	9.1	9.1	yes	2	1.63	0.54	162.77
6005-001	CSF	IV	1	10	10	yes	1	47.87	1.25	430.52
6005-001	CSF	IV	1	10	10	yes	2	47.3	1.42	392.27
6005-001	CSF	IV	1	11	11	yes	1	56.28	0.9	264.21
6005-001	CSF	IV	1	11	11	yes	2	52.83	0.72	259.52
6005-001	CSF	IV	1	14	14	yes	1	27.23	0.54	189.89
6005-001	CSF	IV	1	14	14	yes	2	25.73	1.25	188.53
6005-001	CSF	IV	1	18	18	yes	1	15.84	0.16	224.4
6005-001	CSF	IV	1	18	18	yes	2	15.11	0.54	227.69
6005-001	CSF	IV	1	18.1	18.1	yes	1	2.87	0.16	187.53
6005-001	CSF	IV	1	18.1	18.1	yes	2	1.63	0.16	193.21
6005-001	CSF	IV	1	19	19	yes	1	3.4	0.54	260.84
6005-001	CSF	IV	1	19	19	yes	2	2.87	1.25	257.96
6005-001	CSF	IV	1	20	20	yes	1	1.63	0.16	165.42
6005-001	CSF	IV	1	20	20	yes	2	1.63	0.9	171.49
6005-001	CSF	IV	1	21	21	yes	1	1.63	0.72	102.24
6005-001	CSF	IV	1	21	21	yes	2	1.63	0.16	93.12
6005-001	CSF	IV	1	24	24	yes	1	1.63	0.54	89.65
6005-001	CSF	IV	1	24	24	yes	2	1.63	0.54	91.97
6005-001	CSF	IV	1	28	28	yes	1	1.63	0.9	87.24
6005-001	CSF	IV	1	28	28	yes	2	1.63	0.16	82.86
6005-001	CSF	IV	1	35	35	yes	1	7.1	0.16	137.36
6005-001	CSF	IV	1	35	35	yes	2	4.79	0.9	142.26
6005-001	CSF	IV	1	51	51	yes	1	14.62	0.16	113.11
6005-001	CSF	IV	1	51	51	yes	2	15.11	0.16	109.17
6005-001	CSF	IV	1	57	57	yes	1	7.1	0.35	150.29
6005-001	CSF	IV	1	57	57	yes	2	1.63	0.54	149.84
6005-001	CSF	IV	1	79	79	yes	1	1.63	0.16	175.23
6005-001	CSF	IV	1	79	79	yes	2	2.87	1.25	160.4
6005-001	plasma	IV	1	0	0	yes	1	475.94	0.78	16.52
6005-001	plasma	IV	1	0	0	yes	2	489.24	0.78	18.28
6005-001	plasma	IV	1	7	7	yes	1	412.78	2.7	12.82
6005-001	plasma	IV	1	7	7	yes	2	410.59	0.78	13.77
6005-001	plasma	IV	1	14	14	yes	1	434.47	7.96	8.74
6005-001	plasma	IV	1	14	14	yes	2	408.94	2.7	8.74
6005-001	plasma	IV	1	21	21	yes	1	951.04	0.78	30.96
6005-001	plasma	IV	1	21	21	yes	2	871.34	2.7	33.15
6005-001	plasma	IV	1	51	51	yes	1	822.88	2.7	38.82
6005-001	plasma	IV	1	51	51	yes	2	839.96	0.78	32.42
6005-003	CSF	IV	1	-12	-12	yes	1	1.63	0.16	27.56
6005-003	CSF	IV	1	-12	-12	yes	2	1.63	0.54	24.96
6005-003	CSF	IV	1	0	0	yes	1	1.63	0.16	48.92
6005-003	CSF	IV	1	0	0	yes	2	1.63	0.16	48.83
6005-003	CSF	IV	1	2	2	yes	1	1.63	0.16	54.99
6005-003	CSF	IV	1	2	2	yes	2	1.63	0.16	50.52
6005-003	CSF	IV	1	7	7	yes	1	1.63	0.16	36.87
6005-003	CSF	IV	1	7	7	yes	2	1.63	0.16	39.98
6005-003	CSF	IV	1	8	8	yes	1	1.63	0.16	31.97
6005-003	CSF	IV	1	8	8	yes	2	1.63	0.16	30.01
6005-003	CSF	IV	1	9	9	yes	1	1.63	0.16	65.81
6005-003	CSF	IV	1	9	9	yes	2	1.63	0.9	61.02
6005-003	CSF	IV	1	10	10	yes	1	1.63	0.16	56.37
6005-003	CSF	IV	1	10	10	yes	2	1.63	0.16	51.26
6005-003	CSF	IV	1	13	13	yes	1	1.63	0.16	49.91
6005-003	CSF	IV	1	13	13	yes	2	1.63	0.16	47.42
6005-003	CSF	IV	1	16	16	yes	1	1.63	0.16	39.98
6005-003	CSF	IV	1	16	16	yes	2	1.63	0.16	40.75
6005-003	CSF	IV	1	20	20	yes	1	1.63	0.16	51.08
6005-003	CSF	IV	1	20	20	yes	2	1.63	0.16	52.29
6005-003	CSF	IV	1	22	22	yes	1	1.63	0.16	61.52
6005-003	CSF	IV	1	22	22	yes	2	1.63	0.54	58.82
6005-003	CSF	IV	1	28	28	yes	1	13.34	0.16	88.93
6005-003	CSF	IV	1	28	28	yes	2	13.08	0.16	85.72
6005-003	CSF	ICV	2	0	107	yes	1	1.63	0.36	82.03
6005-003	CSF	ICV	2	0	107	yes	2	1.63	0.36	76.36
6005-003	CSF	ICV	2	1	108	yes	1	1.63	0.36	107.65
6005-003	CSF	ICV	2	1	108	yes	2	1.63	0.36	94.01
6005-003	CSF	ICV	2	2	109	yes	1	9.36	5.2	144.92
6005-003	CSF	ICV	2	2	109	yes	2	7.45	5.2	132.04
6005-003	CSF	ICV	2	3	110	yes	1	37.56	12.5	254.85
6005-003	CSF	ICV	2	3	110	yes	2	32.62	11.95	238.93
6005-003	CSF	ICV	2	4	111	yes	1	18.37	0.36	228.93
6005-003	CSF	ICV	2	4	111	yes	2	17.31	0.36	207.57
6005-003	CSF	ICV	2	6	113	yes	1	1.63	0.36	129.45
6005-003	CSF	ICV	2	6	113	yes	2	1.63	0.36	136.28
6005-003	CSF	ICV	2	14	121	yes	1	1.63	0.36	124.02
6005-003	CSF	ICV	2	14	121	yes	2	1.63	0.36	112.13
6005-003	CSF	ICV	2	32	139	yes	1	1.63	0.36	104.07
6005-003	CSF	ICV	2	32	139	yes	2	1.63	0.36	75.71
6005-003	plasma	IV	1	0	0	yes	1	698.05	0.78	44.94
6005-003	plasma	IV	1	0	0	yes	2	805.65	0.78	41.57
6005-003	plasma	IV	1	7	7	yes	1	328.04	0.78	8.74
6005-003	plasma	IV	1	7	7	yes	2	325.6	0.78	9.81
6005-003	plasma	IV	1	13	13	yes	1	510.4	0.78	26.81
6005-003	plasma	IV	1	13	13	yes	2	533.13	0.78	24.86
6005-003	plasma	IV	1	20	20	yes	1	689.3	0.78	32.06
6005-003	plasma	IV	1	20	20	yes	2	683.14	0.78	30.21
6005-003	plasma	IV	1	22	22	yes	1	409.49	0.78	17.41
6005-003	plasma	IV	1	22	22	yes	2	417.71	0.78	18.71
6005-003	plasma	IV	1	28	28	yes	1	80.38	0.78	2.44
6005-003	plasma	IV	1	28	28	yes	2	70.57	0.78	2.44
6005-003	plasma	ICV	2	0	107	yes	1	8685.14	0.36	792.19
6005-003	plasma	ICV	2	0	107	yes	2	9181	0.36	850.02
6005-003	plasma	ICV	2	3	110	yes	1	3202.49	0.36	248.9
6005-003	plasma	ICV	2	3	110	yes	2	3330.8	0.36	272.09
6005-003	plasma	ICV	2	6	113	yes	1	3911.38	0.36	308.86
6005-003	plasma	ICV	2	6	113	yes	2	3980.78	0.36	308.86
6005-003	plasma	ICV	2	14	121	yes	1	6178.45	0.36	515.37
6005-003	plasma	ICV	2	14	121	yes	2	6016.19	2.92	543.73
6005-003	plasma	ICV	2	32	139	yes	1	2788.92	0.36	281.31
6005-003	plasma	ICV	2	32	139	yes	2	2926.91	0.36	276.7
6005-004	CSF	IV	1	-20	-20	yes	1	244.64	4.01	439.05
6005-004	CSF	IV	1	-20	-20	yes	2	244.64	4.01	439.05
6005-004	CSF	IV	1	0	0	yes	1	34.17	2.57	268.69
6005-004	CSF	IV	1	0	0	yes	2	34.17	2.57	268.69
6005-004	CSF	IV	1	2	2	yes	1	28.97	0.82	230.63
6005-004	CSF	IV	1	2	2	yes	2	28.97	0.82	230.63
6005-004	CSF	IV	1	6	6	yes	1	16.23	1.5	222.99
6005-004	CSF	IV	1	6	6	yes	2	16.23	1.5	222.99
6005-004	CSF	IV	1	7	7	yes	1	6.17	0.07	149.32
6005-004	CSF	IV	1	7	7	yes	2	6.17	0.07	149.32
6005-004	CSF	IV	1	8	8	yes	1	10.76	0.58	156.98
6005-004	CSF	IV	1	8	8	yes	2	10.76	0.58	156.98
6005-004	CSF	IV	1	13	13	yes	1	42.89	2.36	343.03
6005-004	CSF	IV	1	13	13	yes	2	42.89	2.36	343.03
6005-004	CSF	IV	1	27	27	yes	1	18.37	1.05	171.31
6005-004	CSF	IV	1	27	27	yes	2	18.37	1.05	171.31
6005-004	CSF	ICV	2	0	84	yes	1	2.4	0.36	206.14
6005-004	CSF	ICV	2	0	84	yes	2	1.63	0.36	210.03
6005-004	CSF	ICV	2	8	92	yes	1	1.63	0.36	132.74
6005-004	CSF	ICV	2	8	92	yes	2	1.63	0.36	138.42
6005-004	CSF	ICV	2	29	113	yes	1	1.63	0.36	196.65
6005-004	CSF	ICV	2	29	113	yes	2	1.63	0.36	194.41
6005-004	plasma	IV	1	0	0	yes	1	1742.51	0.36	87.83
6005-004	plasma	IV	1	0	0	yes	2	654.95	0.07	39.46
6005-004	plasma	IV	1	2	2	yes	1	1171.62	1.69	83.66
6005-004	plasma	IV	1	2	2	yes	2	863.04	5.26	69.03
6005-004	plasma	IV	1	6	6	yes	1	1528.31	7.5	121.94
6005-004	plasma	IV	1	6	6	yes	2	277.53	2.92	30.97
6005-004	plasma	IV	1	7	7	yes	1	353.72	0.07	37.02
6005-004	plasma	IV	1	7	7	yes	2	368.57	5.26	42.88
6005-004	plasma	IV	1	8	8	yes	1	1851.45	0.07	141.48
6005-004	plasma	IV	1	8	8	yes	2	2974.11	11.8	231.24
6005-004	plasma	IV	1	9	9	yes	1	3927.64	5.26	336.23
6005-004	plasma	IV	1	9	9	yes	2	4211.94	7.5	394.11
6005-004	plasma	IV	1	12	12	yes	1	1547.95	0.07	126.72
6005-004	plasma	IV	1	12	12	yes	2	300	6.39	30.6
6005-004	plasma	IV	1	13	13	yes	1	387.07	6.39	44.57
6005-004	plasma	IV	1	13	13	yes	2	392.28	5.26	41.86
6005-004	plasma	IV	1	15	15	yes	1	1817.61	0.36	134.82
6005-004	plasma	IV	1	15	15	yes	2	3190.58	6.39	257.94
6005-004	plasma	IV	1	20	20	yes	1	4074.9	2.92	359.94
6005-004	plasma	IV	1	20	20	yes	2	4163.21	7.5	393.1
6005-004	plasma	IV	1	27	27	yes	1	1241.84	2.92	109.42
6005-004	plasma	IV	1	27	27	yes	2	1489.18	8.59	146.44
6005-004	plasma	ICV	2	0	84	yes	1	14446.9	2.92	1026.1
6005-004	plasma	ICV	2	0	84	yes	2	15145.2	2.92	1069.4
6005-004	plasma	ICV	2	7	91	yes	1	7138.95	9.67	399.87
6005-004	plasma	ICV	2	7	91	yes	2	7191.13	11.8	400.37
6005-004	plasma	ICV	2	9	93	yes	1	10135.3	11.8	1002.61
6005-004	plasma	ICV	2	9	93	yes	2	10334.8	13.9	946.11
6005-004	plasma	ICV	2	14	98	yes	1	8599.5	13.9	747.59
6005-004	plasma	ICV	2	14	98	yes	2	8452.41	13.9	770.38
6005-004	plasma	ICV	2	16	100	yes	1	11999.5	15.96	1114.42
6005-004	plasma	ICV	2	16	100	yes	2	11968.3	13.9	1121.9
6005-004	plasma	ICV	2	21	105	yes	1	12544.6	22.03	1239.47
6005-004	plasma	ICV	2	21	105	yes	2	11981.7	22.03	1193.11
6005-004	plasma	ICV	2	29	113	yes	1	12955.1	20.03	1333.67
6005-004	plasma	ICV	2	29	113	yes	2	13190.9	20.03	1370.39
6005-005	CSF	IV	1	0	0	no	1	122.12	1.67	252.37
6005-005	CSF	IV	1	3	3	no	1	76.09	2.29	192.4
6005-005	CSF	IV	1	7	7	no	1	92.77	3.46	149.33
6005-005	CSF	IV	1	14	14	no	1	248.84	4.01	386.57
6005-005	CSF	IV	1	21	21	no	1	124.14	2.89	231.1
6005-005	CSF	IV	1	28	28	no	1	100.22	3.46	218.18
6005-005	CSF	ICV	2	0	90	no	1	100.11	2.59	260.55
6005-005	CSF	ICV	2	7	97	no	1	124.87	1.67	250.96
6005-005	CSF	ICV	2	14	104	no	1	30	1.67	190.99
6005-005	CSF	ICV	2	28	118	no	1	80.33	3.46	258.8
6005-005	CSF	ICV	3	7	125	no	1	159.19	3.46	275.63
6005-005	CSF	ICV	3	14	132	no	1	48.61	1.67	195.03
6005-005	CSF	ICV	4	7	153	no	1	57.52	1.67	140.43
6005-005	CSF	ICV	4	13	159	no	1	95.73	1.67	227
6005-005	CSF	ICV	5	0	186	no	1	113.04	4.01	227.17
6005-005	CSF	ICV	5	2	188	no	1	82.64	0.18	173.14
6005-005	CSF	ICV	5	14	200	no	1	81.91	0.99	218.67
6005-005	CSF	ICV	5	51	237	no	1	140.99	5.59	387.38
6005-005	plasma	IV	1	-44	-44	no	1	2768.73	14.89	44.07
6005-005	plasma	IV	1	0	0	no	1	3203.37	6.91	52.98
6005-005	plasma	IV	1	3	3	no	1	1124.3	10.99	25.31
6005-005	plasma	IV	1	7	7	no	1	1015.98	10.99	49.37
6005-005	plasma	IV	1	14	14	no	1	871.2	11.98	22.14
6005-005	plasma	IV	1	28	28	no	1	2403.78	6.91	62.86
6005-005	plasma	ICV	2	0	90	no	1	2894.76	7.95	85.76
6005-005	plasma	ICV	2	4	94	no	1	1246.92	10.99	31.02
6005-005	plasma	ICV	2	14	104	no	1	1236.87	6.91	28.84
6005-005	plasma	ICV	3	0	118	no	1	1027.07	4.77	63.64
6005-005	plasma	ICV	3	4	122	no	1	3964.12	8.98	117.64
6005-005	plasma	ICV	3	14	132	no	1	3233.16	10.99	108.6
6005-005	plasma	ICV	4	0	146	no	1	4160.82	14.89	126.42
6005-005	plasma	ICV	4	3	149	no	1	2714.46	6.91	77.09
6005-005	plasma	ICV	4	26	172	no	1	4728.85	9.99	129.45
6005-005	plasma	ICV	5	0	186	no	1	2384.25	6.91	50.98
6005-005	plasma	ICV	5	3	189	no	1	2136.41	8.98	56.96
6005-005	plasma	ICV	5	14	200	no	1	4006.79	13.93	126.6
6005-006	CSF	IV	1	0	0	no	1	25.14	1.67	195.56
6005-006	CSF	IV	1	2	2	no	1	31	0.99	159.76
6005-006	CSF	IV	1	3	3	no	1	19.76	1.67	146.53
6005-006	CSF	ICV	2	0	34	no	1	30.5	2.29	271.15
6005-006	CSF	ICV	2	1	35	no	1	26.28	1.67	238.54
6005-006	CSF	ICV	2	12	46	no	1	8.34	2.29	130.35
6005-006	CSF	ICV	3	0	94	no	1	49.48	0.99	284.84
6005-006	CSF	ICV	3	7	101	no	1	42.32	1.67	283.11
6005-006	CSF	ICV	3	13	107	no	1	23.96	3.74	252.12
6005-006	CSF	ICV	4	0	139	no	1	50.17	2.89	316.45
6005-006	CSF	ICV	4	7	146	no	1	47.72	2.29	285.3
6005-006	CSF	ICV	4	13	152	no	1	36.12	1.99	302.85
6005-006	CSF	ICV	5	0	172	no	1	44.23	1.99	275.55
6005-006	CSF	ICV	5	7	179	no	1	34.32	1.67	298.08
6005-006	CSF	ICV	5	14	186	no	1	41.33	3.18	271.19
6005-006	CSF	ICV	6	0	242	no	1	36.55	1.99	245.17
6005-006	CSF	ICV	6	3	245	no	1	40.93	0.18	264.84
6005-006	CSF	ICV	6	14	256	no	1	36.55	1.99	290.71
6005-006	CSF	ICV	7	0	341	no	1	95.84	3.46	353.36
6005-006	CSF	ICV	7	2	343	no	1	130.53	2.89	453.7
6005-006	CSF	ICV	7	13	354	no	1	64.66	3.46	365.36
6005-006	CSF	ICV	8	0	493	no	1	23.17	1.8	223.53
6005-006	CSF	ICV	8	15	508	no	1	21.34	0.5	215.99
6005-006	CSF	ICV	9	0	564	no	1	11.89	1.38	138.94
6005-006	CSF	ICV	9	14	578	no	1	22.57	2.59	283.37
6005-006	plasma	IV	1	-8	-8	no	1	788.04	9.99	25.31
6005-006	plasma	IV	1	0	0	no	1	472.9	6.91	22.37
6005-006	plasma	IV	1	3	3	no	1	409.15	6.91	25.31
6005-006	plasma	IV	1	7	7	no	1	696.59	8.98	27.53
6005-006	plasma	IV	1	14	14	no	1	1698.67	7.95	52.38
6005-006	plasma	IV	1	28	28	no	1	457.95	4.77	22.83
6005-006	plasma	ICV	2	0	34	no	1	646.66	4.77	28.19
6005-006	plasma	ICV	2	3	37	no	1	600.42	1.26	30.59
6005-006	plasma	ICV	2	14	48	no	1	195.71	4.77	11.63
6005-006	plasma	ICV	3	0	94	no	1	614.49	4.77	25.31
6005-006	plasma	ICV	3	3	97	no	1	333.5	2.49	13.14
6005-006	plasma	ICV	3	15	109	no	1	814.26	12.96	33.18
6005-006	plasma	ICV	4	0	139	no	1	401.07	5.85	29.72
6005-006	plasma	ICV	4	5	144	no	1	595.69	1.26	29.72
6005-006	plasma	ICV	4	13	152	no	1	316.87	6.91	26.64
6005-006	plasma	ICV	5	0	172	no	1	1205.25	10.99	47.95
6005-006	plasma	ICV	5	3	175	no	1	539.7	8.98	20.77
6005-006	plasma	ICV	5	14	186	no	1	409.15	7.95	22.6
6005-006	plasma	ICV	6	6	248	no	1	616.82	2.49	26.86
6005-006	plasma	ICV	6	14	256	no	1	584.98	4.77	24.86
6005-006	plasma	ICV	7	0	341	no	1	1042.94	4.77	38.47
6005-006	plasma	ICV	5	7	179	no	1	2268.18	15.84	96.16
6005-006	plasma	ICV	7	-1	340	no	1	1560.97	4.77	103.13
6005-006	plasma	ICV	7	13	354	no	1	2852.71	10.99	72.9
6005-006	plasma	ICV	8	0	493	no	1	755.1	6.91	26.64
6005-006	plasma	ICV	8	3	496	no	1	891.33	6.91	24.41
6005-006	plasma	ICV	8	7	500	no	1	2028.85	2.49	93.57
6005-006	plasma	ICV	8	15	508	no	1	2222.37	4.77	101.67
6005-006	plasma	ICV	9	0	564	no	1	1936.54	2.49	48.96
6005-006	plasma	ICV	9	7	571	no	1	2420.82	4.77	80.87
6005-006	plasma	ICV	9	14	578	no	1	1071.27	2.4	76.52
6005-007	CSF	IV	1	0	0	no	1	2.58	0.99	97.74
6005-007	CSF	IV	1	2	2	no	1	5.1	0.99	40.99
6005-007	CSF	IV	1	5	5	no	1	2.58	0.18	58.11
6005-007	CSF	IV	1	14	14	no	1	2.44	0.18	105.3
6005-007	CSF	IV	1	21	21	no	1	5.1	1.34	99.53
6005-007	CSF	IV	1	28	28	no	1	2.58	0.61	81.53
6005-007	CSF	ICV	2	0	71	no	1	9.63	1.67	128.79
6005-007	CSF	ICV	2	1	72	no	1	2.58	2.89	95.04
6005-007	CSF	ICV	2	14	85	no	1	14.72	2.29	198.71
6005-007	CSF	ICV	2	28	99	no	1	19.41	2.29	204.92
6005-007	CSF	ICV	3	0	113	no	1	20.11	1.67	190.34
6005-007	CSF	ICV	3	1	114	no	1	13.82	0.99	203.21
6005-007	CSF	ICV	3	14	127	no	1	28.97	0.18	249.55
6005-007	CSF	ICV	4	0	141	no	1	17.19	0.18	173.66
6005-007	CSF	ICV	4	7	148	no	1	23.35	2.89	244.18
6005-007	CSF	ICV	4	13	154	no	1	17.95	2.29	215.16
6005-007	CSF	ICV	4	28	169	no	1	6.87	2.29	163.18
6005-007	CSF	ICV	5	0	198	no	1	26.28	2.29	191.23
6005-007	CSF	ICV	5	3	201	no	1	35.23	0.61	202.16
6005-007	CSF	ICV	5	14	212	no	1	24.55	0.18	266.43
6005-007	CSF	ICV	5	28	226	no	1	13.82	1.67	195.68
6005-007	CSF	ICV	6	0	232	no	1	16.4	1.67	195.4
6005-007	CSF	ICV	6	2	234	no	1	56.26	7.57	256.02
6005-007	CSF	ICV	6	14	246	no	1	44.23	1.67	277.39
6005-007	CSF	ICV	6	21	253	no	1	14.28	1.67	190.06
6005-007	CSF	ICV	7	0	260	no	1	35.67	1.67	235.95
6005-007	CSF	ICV	7	1	261	no	1	27.38	2.29	324.02
6005-007	CSF	ICV	7	13	273	no	1	52.54	3.18	362.88
6005-007	CSF	ICV	7	28	288	no	1	11.87	1.67	170.53
6005-007	CSF	ICV	8	0	321	no	1	28.97	2.89	229.95
6005-007	CSF	ICV	8	1	322	no	1	41.53	1.67	249.89
6005-007	CSF	ICV	8	14	335	no	1	23.96	3.46	202.52
6005-007	CSF	ICV	8	28	349	no	1	11.87	1.67	155.19
6005-007	CSF	ICV	9	0	378	no	1	21.96	2.2	146.19
6005-007	CSF	ICV	9	28	406	no	1	16.64	0.95	149.53
6005-007	CSF	ICV	10	0	448	no	1	14.37	1.38	139
6005-007	CSF	ICV	10	2	450	no	1	21.96	4.83	157.57
6005-007	CSF	ICV	11	0	503	no	1	8	0.95	97.76
6005-007	CSF	ICV	11	5	508	no	1	17.7	1.17	164.49
6005-007	CSF	ICV	11	28	531	no	1	4.1	0.95	102.85
6005-007	CSF	ICV	12	0	567	no	1	8	1.38	100.96
6005-007	CSF	ICV	12	2	569	no	1	11.89	1.17	126.62
6005-007	CSF	ICV	12	28	595	no	1	398.7	2.59	296.9
6005-007	CSF	ICV	13	2	611	no	1	18.39	5.55	175.28
6005-007	plasma	IV	1	-5	-5	no	1	709.04	1.26	27.97
6005-007	plasma	IV	1	0	0	no	1	2624.95	4.77	83.88
6005-007	plasma	IV	1	2	2	no	1	1730.86	8.98	51.78
6005-007	plasma	IV	1	7	7	no	1	2051.43	2.49	42.42
6005-007	plasma	IV	1	14	14	no	1	3358.41	4.77	107.87
6005-007	plasma	IV	1	28	28	no	1	4169.76	2.49	110.6
6005-007	plasma	ICV	2	0	71	no	1	1703.88	1.26	51.58
6005-007	plasma	ICV	2	5	76	no	1	2050.14	1.26	62.46
6005-007	plasma	ICV	2	14	85	no	1	4169.48	8.98	140.08
6005-007	plasma	ICV	2	26	97	no	1	5600.7	2.49	180.8
6005-007	plasma	ICV	3	0	113	no	1	2589.87	6.91	80.31
6005-007	plasma	ICV	3	4	117	no	1	2518.99	2.49	72.13
6005-007	plasma	ICV	3	14	127	no	1	2462.35	10.99	82.57
6005-007	plasma	ICV	4	0	141	no	1	3388.29	6.91	99.29
6005-007	plasma	ICV	4	3	144	no	1	2555.85	1.26	71.75
6005-007	plasma	ICV	4	14	155	no	1	4253.85	8.98	143.61
6005-007	plasma	ICV	5	13	211	no	1	2242.98	2.49	42.01
6005-007	plasma	ICV	7	6	266	no	1	2226.75	7.95	50.58
6005-007	plasma	ICV	8	6	327	no	1	2678.22	2.49	69.44
6005-007	plasma	ICV	4	29	170	no	1	5196.23	8.98	91.9
6005-007	plasma	ICV	5	0	198	no	1	2975.31	4.77	63.44
6005-007	plasma	ICV	5	21	219	no	1	5223.72	18.67	124.81
6005-007	plasma	ICV	5	28	226	no	1	5885.67	3.65	112.95
6005-007	plasma	ICV	6	0	232	no	1	4738.48	6.91	78.98
6005-007	plasma	ICV	6	6	238	no	1	5071.47	6.91	68.67
6005-007	plasma	ICV	6	20	252	no	1	6507.3	2.49	131.05
6005-007	plasma	ICV	6	29	261	no	1	4427.45	4.77	75.57
6005-007	plasma	ICV	7	13	273	no	1	5833.51	12.96	105.69
6005-007	plasma	ICV	7	20	280	no	1	6779.47	6.91	116.92
6005-007	plasma	ICV	7	27	287	no	1	5101.65	4.77	105.87
6005-007	plasma	ICV	8	0	321	no	1	1584.7	2.49	40.98
6005-007	plasma	ICV	8	22	343	no	1	4510.28	6.91	106.42
6005-007	plasma	ICV	9	0	378	no	1	5750.11	2.49	78.6
6005-007	plasma	ICV	9	6	384	no	1	5846.16	4.77	137.96
6005-007	plasma	ICV	9	20	398	no	1	3811.8	1.26	86.32
6005-007	plasma	ICV	9	28	406	no	1	7156.58	4.77	101.3
6005-007	plasma	ICV	10	0	448	no	1	3125.41	4.77	62.86
6005-007	plasma	ICV	10	2	450	no	1	3913.91	6.91	76.33
6005-007	plasma	ICV	10	7	455	no	1	5987.24	13.93	89.86
6005-007	plasma	ICV	10	13	461	no	1	4070.67	4.77	81.44
6005-007	plasma	ICV	10	23	471	no	1	5740.54	18.67	133.36
6005-007	plasma	ICV	10	28	476	no	1	6546.74	16.79	145.01
6005-007	plasma	ICV	11	0	503	no	1	4788.08	24.17	109.69
6005-007	plasma	ICV	11	3	506	no	1	4488.37	5.85	90.98
6005-007	plasma	ICV	11	7	510	no	1	6343.99	14.89	142.37
6005-007	plasma	ICV	11	15	518	no	1	6221.25	10.99	244.21
6005-007	plasma	ICV	11	22	525	no	1	7492.54	8.98	241.86
6005-007	plasma	ICV	11	28	531	no	1	7073.98	14.89	213.89
6005-007	plasma	ICV	12	2	569	no	1	5314.27	1.26	263.27
6005-007	plasma	ICV	12	15	582	no	1	6833.93	1.26	279.91
6005-007	plasma	ICV	12	29	596	no	1	6626.66	6.91	247.22
6005-007	plasma	ICV	13	0	609	no	1	7175.82	14.89	138.67
6005-007	plasma	ICV	13	22	631	no	1	5934.99	3.65	190.91
6005-007	plasma	ICV	13	27	636	no	1	4390.16	10.99	78.23
6005-008	CSF	IV	1	0	0	no	1	38.69	0.18	133.29
6005-008	CSF	IV	1	2	2	no	1	38.69	0.99	155.03
6005-008	CSF	IV	1	7	7	no	1	46.46	1.34	105.71
6005-008	CSF	IV	1	13	13	no	1	96.06	2.29	230.77
6005-008	CSF	IV	1	21	21	no	1	73.65	2.59	268.26
6005-008	CSF	ICV	2	0	48	no	1	21.45	0.18	134.53
6005-008	CSF	ICV	2	7	55	no	1	48.43	2.29	367.62
6005-008	CSF	ICV	2	14	62	no	1	21.45	0.18	271.02
6005-008	plasma	IV	1	-5	-5	no	1	498.78	8.98	8.79
6005-008	plasma	IV	1	0	0	no	1	851.31	11.98	15.58
6005-008	plasma	IV	1	2	2	no	1	687.86	13.93	13.14
6005-008	plasma	IV	1	7	7	no	1	849.35	8.98	29.28
6005-008	plasma	IV	1	14	14	no	1	461.37	8.98	7.44
6005-008	plasma	IV	1	28	28	no	1	597.47	5.85	12.14
6005-008	plasma	ICV	2	0	48	no	1	1106.91	11.98	27.53
6005-008	plasma	ICV	2	3	51	no	1	2192.91	14.89	60.51
6005-008	plasma	ICV	2	14	62	no	1	852.77	14.89	20.54
6005-009	CSF	IV	1	0	0	no	1	63.08	0.99	315.03
6005-009	CSF	IV	1	5	5	no	1	13.82	0.18	137.74
6005-009	CSF	IV	1	8	8	no	1	11.87	0.18	86.17
6005-009	CSF	IV	1	14	14	no	1	6.87	0.99	107.61
6005-009	CSF	IV	1	21	21	no	1	5.1	1.67	79.99
6005-009	CSF	IV	1	28	28	no	1	2.58	1.67	91.11
6005-009	CSF	ICV	2	0	71	no	1	2.44	1.67	104
6005-009	CSF	ICV	2	3	74	no	1	11.34	0.18	171.53
6005-009	CSF	ICV	2	20	91	no	1	10.8	0.18	337.28
6005-009	CSF	ICV	3	0	98	no	1	17.19	1.99	510.16
6005-009	CSF	ICV	3	3	101	no	1	35	3.46	549.71
6005-009	CSF	ICV	3	14	112	no	1	6.04	0.61	179.46
6005-009	CSF	ICV	3	20	118	no	1	76.73	2.89	448.09
6005-009	CSF	ICV	3	28	126	no	1	57.83	2.89	657.11
6005-009	CSF	ICV	4	0	175	no	1	31	1.99	604.54
6005-009	CSF	ICV	4	4	179	no	1	48.25	2.29	370.23
6005-009	CSF	ICV	4	14	189	no	1	17.95	3.46	463.2
6005-009	CSF	ICV	5	0	230	no	1	14.72	1.34	366.91
6005-009	CSF	ICV	5	2	232	no	1	17.19	3.46	473.62
6005-009	CSF	ICV	5	14	244	no	1	13.82	2.59	294.44
6005-009	CSF	ICV	5	28	258	no	1	26.83	2.59	469.92
6005-009	CSF	ICV	6	0	281	no	1	26.28	2.89	457.6
6005-009	CSF	ICV	6	3	284	no	1	51.7	5.59	429.98
6005-009	CSF	ICV	6	14	295	no	1	23.04	3.46	448.65
6005-009	CSF	ICV	6	28	309	no	1	33.4	4.01	453.09
6005-009	CSF	ICV	7	0	313	no	1	41.53	2.29	595.24
6005-009	CSF	ICV	7	3	316	no	1	64.23	2.29	793.5
6005-009	CSF	ICV	7	14	327	no	1	38.89	1.99	466.6
6005-009	CSF	ICV	8	0	377	no	1	20.7	1.38	424.3
6005-009	CSF	ICV	8	7	384	no	1	23.77	0.95	392.46
6005-009	CSF	ICV	9	0	407	no	1	41.97	2.59	481.09
6005-009	CSF	ICV	9	3	410	no	1	81.24	3.73	439.28
6005-009	CSF	ICV	10	0	441	no	1	19.4	1.17	408.86
6005-009	CSF	ICV	10	13	454	no	1	30.86	1.8	446.1
6005-009	CSF	ICV	11	0	468	no	1	18.05	0.95	346.25
6005-009	CSF	ICV	11	2	470	no	1	44.9	1.38	489.48
6005-009	CSF	ICV	11	27	495	no	1	44.9	1.8	477.33
6005-009	CSF	ICV	12	2	498	no	1	284.41	5.19	883.36
6005-009	CSF	ICV	12	26	522	no	1	74.64	2	515.83
6005-009	plasma	IV	1	-7	-7	no	1	2088.33	2.49	56.56
6005-009	plasma	IV	1	0	0	no	1	1300.14	6.91	42.01
6005-009	plasma	IV	1	4	4	no	1	919.68	8.98	31.02
6005-009	plasma	IV	1	8	8	no	1	1155.35	2.49	32.75
6005-009	plasma	IV	1	14	14	no	1	5428.12	3.65	137.61
6005-009	plasma	IV	1	28	28	no	1	980.96	2.49	23.51
6005-009	plasma	ICV	2	0	71	no	1	2092.8	1.26	110.6
6005-009	plasma	ICV	2	5	76	no	1	743.08	2.49	28.84
6005-009	plasma	ICV	2	14	85	no	1	1145.33	1.26	39.52
6005-009	plasma	ICV	3	0	98	no	1	1551.58	1.26	44.07
6005-009	plasma	ICV	3	4	102	no	1	2023.35	1.26	86.5
6005-009	plasma	ICV	3	14	112	no	1	2866.35	1.26	142.37
6005-009	plasma	ICV	6	7	288	no	1	835.11	8.98	34.88
6005-009	plasma	ICV	4	0	175	no	1	3094.3	1.26	81.25
6005-009	plasma	ICV	4	4	179	no	1	3245.63	1.26	81.25
6005-009	plasma	ICV	4	7	182	no	1	1807.72	4.77	49.37
6005-009	plasma	ICV	4	14	189	no	1	5419.34	1.26	155
6005-009	plasma	ICV	5	0	230	no	1	2462.95	1.26	56.56
6005-009	plasma	ICV	5	14	244	no	1	4217.52	1.26	75.19
6005-009	plasma	ICV	5	30	260	no	1	4740.74	1.26	102.59
6005-009	plasma	ICV	6	0	281	no	1	2385.48	2.49	72.51
6005-009	plasma	ICV	6	20	301	no	1	1481.01	6.91	46.53
6005-009	plasma	ICV	8	14	391	no	1	1559.89	1.26	57.55
6005-009	plasma	ICV	10	4	445	no	1	2007.79	1.26	53.58
6005-009	plasma	ICV	10	21	462	no	1	4535.87	1.26	143.25
6005-009	plasma	ICV	11	0	468	no	1	4731.68	1.26	98.92
6005-009	plasma	ICV	11	7	475	no	1	2908.94	1.26	56.17
6005-009	plasma	ICV	11	22	490	no	1	3940.97	1.26	105.32
6005-009	plasma	ICV	12	0	496	no	1	1917.41	1.26	49.37
6005-009	plasma	ICV	12	7	503	no	1	5409.39	1.26	136.37
6005-009	plasma	ICV	12	14	510	no	1	2372.95	1.26	74.81
6005-009	plasma	ICV	12	21	517	no	1	524.57	1.26	19.38
6005-009	plasma	ICV	12	26	522	no	1	5059.98	4.77	108.6
6005-010	CSF	IV	1	0	0	no	1	31.73	2.89	299.15
6005-010	CSF	IV	1	3	3	no	1	43.09	2.89	165.34
6005-010	CSF	IV	1	6	6	no	1	41.53	1.67	167.39
6005-010	CSF	IV	1	14	14	no	1	35.89	3.46	126.05
6005-010	CSF	IV	1	21	21	no	1	45.73	0.18	206.5
6005-010	CSF	IV	1	28	28	no	1	60.57	2.89	305.41
6005-010	CSF	ICV	2	0	43	no	1	55.79	2.29	273.83
6005-010	CSF	ICV	2	3	46	no	1	68.03	4.01	278.82
6005-010	CSF	ICV	2	14	57	no	1	46.28	0.99	248.23
6005-010	CSF	ICV	2	28	71	no	1	35.45	2.89	218.71
6005-010	CSF	ICV	3	0	114	no	1	50.17	2.89	223.24
6005-010	CSF	ICV	3	4	118	no	1	97.14	2.29	260.51
6005-010	CSF	ICV	3	14	128	no	1	36.12	0.99	224.79
6005-010	CSF	ICV	3	28	142	no	1	35.67	1.67	227
6005-010	CSF	ICV	4	0	175	no	1	47.54	2.29	235.04
6005-010	CSF	ICV	4	3	178	no	1	75.45	2.29	294.73
6005-010	CSF	ICV	4	13	188	no	1	57.83	4.55	279.49
6005-010	CSF	ICV	4	28	203	no	1	33.86	3.46	239.32
6005-010	CSF	ICV	5	0	233	no	1	50.34	7.09	248.27
6005-010	CSF	ICV	5	3	236	no	1	52.37	2.29	214.51
6005-010	CSF	ICV	5	13	246	no	1	48.61	3.46	253.7
6005-010	CSF	ICV	5	28	261	no	1	18.69	0.18	147.53
6005-010	CSF	ICV	6	28	315	no	1	40.68	1.8	199.87
6005-010	CSF	ICV	7	0	359	no	1	19.4	0.95	139.79
6005-010	CSF	ICV	7	13	372	no	1	37.57	1.8	249.88
6005-010	CSF	ICV	8	0	407	no	1	21.34	1.38	137.49
6005-010	CSF	ICV	8	7	414	no	1	22.57	1.38	151.15
6005-010	CSF	ICV	9	0	490	no	1	21.02	0.95	149.89
6005-010	CSF	ICV	9	42	532	no	1	37.34	2.98	245.39
6005-010	plasma	IV	1	-4	-4	no	1	3434.17	8.98	70.98
6005-010	plasma	IV	1	0	0	no	1	3966.07	8.98	168.9
6005-010	plasma	IV	1	3	3	no	1	1968.37	12.96	46.12
6005-010	plasma	IV	1	7	7	no	1	1712.55	13.93	12.64
6005-010	plasma	IV	1	14	14	no	1	4213.33	6.91	30.15
6005-010	plasma	IV	1	28	28	no	1	3973.04	8.98	33.6
6005-010	plasma	ICV	2	0	43	no	1	4185.12	18.67	131.94
6005-010	plasma	ICV	2	2	45	no	1	3585.97	10.99	65.97
6005-010	plasma	ICV	2	14	57	no	1	3896.34	6.91	89.67
6005-010	plasma	ICV	3	7	121	no	1	3510.85	2.49	85.94
6005-010	plasma	ICV	4	22	197	no	1	2688.84	8.98	59.33
6005-010	plasma	ICV	5	6	239	no	1	2949.38	2.4	70.6
6005-010	plasma	ICV	3	14	128	no	1	3313.82	8.98	49.77
6005-010	plasma	ICV	3	27	141	no	1	2859.1	8.98	46.93
6005-010	plasma	ICV	4	29	204	no	1	4247.98	2.49	95.79
6005-010	plasma	ICV	5	0	233	no	1	2983.94	10.99	53.38
6005-010	plasma	ICV	5	27	260	no	1	4816.46	6.91	101.67
6005-010	plasma	ICV	6	29	316	no	1	3860.91	8.98	87.44
6005-010	plasma	ICV	7	27	386	no	1	4378.11	16.79	82.38
6005-010	plasma	ICV	8	0	407	no	1	4027.99	11.98	62.07
6005-010	plasma	ICV	8	7	414	no	1	6152.01	10.99	120.87
6005-010	plasma	ICV	8	15	422	no	1	4351.5	2.49	120.16
6005-010	plasma	ICV	8	22	429	no	1	3531.05	2.49	80.87
6005-010	plasma	ICV	8	28	435	no	1	3506.36	12.96	63.25
6005-010	plasma	ICV	9	0	490	no	1	2166.46	6.91	26.42
6005-010	plasma	ICV	9	7	497	no	1	2785.11	4.77	47.14
6005-012	plasma	IV	1	-4	-4	no	1	4635.88	2.4	166.99
6005-012	plasma	IV	1	0	0	no	1	3469.58	10.99	95.42
6005-012	plasma	IV	1	3	3	no	1	1823.27	2.49	57.95
6005-012	plasma	IV	1	7	7	no	1	1878.25	6.91	39.1
6005-012	plasma	IV	1	14	14	no	1	4710.46	2.4	85.57
6005-012	plasma	IV	1	28	28	no	1	813.76	6.91	17.5
6005-012	plasma	ICV	2	7	79	no	1	2487.7	8.98	70.6
6005-013	CSF	IV	1	0	0	no	1	2.44	0.18	90.98
6005-013	CSF	IV	1	3	3	no	1	2.58	0.18	60.92
6005-013	CSF	IV	1	7	7	no	1	5.1	0.18	79.08
6005-013	CSF	IV	1	14	14	no	1	12.88	1.67	157.12
6005-013	CSF	IV	1	19	19	no	1	9	0.99	105.3
6005-013	CSF	IV	1	27	27	no	1	11.87	1.67	118.89
6005-013	CSF	IV	1	47	47	no	1	40.93	0.18	153.18
6005-013	plasma	IV	1	-4	-4	no	1	2692.97	4.77	103.86
6005-013	plasma	IV	1	3	3	no	1	1008.4	12.96	35.52
6005-013	plasma	IV	1	24	24	no	1	2620.8	8.98	94.13

[truncated: 12 more sheets: Apheresis&Final Pro MBI + SU, MBI Apheresis Phenotyping , Final Product-TableAA, CD4 FP Mem. subsets, CD8 FP Mem. subsets, CD4  FP Ex. CAR-, CAR+ , CD8 FP Ex. CAR-, CAR+, CD3+CAR+ ICS, Incucyte Nalm6-GD2, Total Cell Expansion Fold Expan, Viability , CAR FACS Over Time]
